# Supplementary material for: Genomic and Proteomic Characterization of the Deltamethrin-Degrading Bacterium Paracoccus sp. P-2
Source: Microorganisms. 2025 Oct 30;13(11):2481. doi: 10.3390/microorganisms13112481 (PMC12654547; doi:10.3390/microorganisms13112481)
Supplement: Supplementary file 1 [file microorganisms-13-02481-s001.zip]

Archive with 6 entries (6 files):
- Figure S1.png
- Table S1.pdf
- Table S2.pdf
- Table S3.xlsx
- Table S4.xlsx
- Table S5.xlsx
