# Supplementary material for: Genomic and Proteomic Characterization of the Deltamethrin-Degrading Bacterium Paracoccus sp. P-2
Source: Microorganisms. 2025 Oct 30;13(11):2481. doi: 10.3390/microorganisms13112481 (PMC12654547; doi:10.3390/microorganisms13112481)
Supplement: Supplementary file 1 [file microorganisms-13-02481-s001.zip › Table S3.xlsx]

## Sheet: all_DEPs_annotation
Accession	Description	Gene	P2-0-1	P2-0-2	P2-0-3	P2-200-1	P2-200-2	P2-200-3	P2-200_vs_P2-0_FC	P2-200_vs_P2-0_P-value	P2-200_vs_P2-0_FDR	P2-200_vs_P2-0_Regulation	Biological process	Cellular component	Molecular function	COG	K	KEGG_Pathways	IPRs	Subcellular_localization	signalP
A0A099ETJ0	Protease TldD OS=Paracoccus sphaerophysae OX=690417 GN=tldD PE=3 SV=1	tldD	0	0	0	0.752869	0.675669	0.883838	inf	0.00615607	0.00944137	up	GO:0006508 proteolysis	--	GO:0008237 metallopeptidase activity	R: General function prediction only	K03568	--	IPR045569: Metalloprotease TldD/E, C-terminal domain;IPR035068: Metalloprotease TldD/PmbA, N-terminal;IPR025502: TldD;IPR045570: Metalloprotease TldD/E, central domain;IPR002510: Metalloprotease TldD/E, N-terminal domain;IPR036059: Metalloprotease TldD/PmbA superfamily	Cytoplasmic	--
A0A099EUT8	Succinate--CoA ligase [ADP-forming] subunit beta OS=Paracoccus sphaerophysae OX=690417 GN=sucC PE=3 SV=1	sucC	13.8277	10.0344	10.977	0.370359	0.313892	0.495843	0.0338727	0.0100457	0.0136131	down	GO:0006099 tricarboxylic acid cycle	GO:0005737 cytoplasm	GO:0000287 magnesium ion binding;GO:0004775 succinate-CoA ligase (ADP-forming) activity;GO:0005524 ATP binding	C: Energy production and conversion	K01903	ko00020: Citrate cycle (TCA cycle);ko00640: Propanoate metabolism;ko00660: C5-Branched dibasic acid metabolism;ko00720: Other carbon fixation pathways;ko01100: Metabolic pathways;ko01110: Biosynthesis of secondary metabolites;ko01120: Microbial metabolism in diverse environments;ko01200: Carbon metabolism	IPR017866: Succinyl-CoA synthetase, beta subunit, conserved site;IPR005809: Succinate--CoA synthetase, beta subunit;IPR005811: ATP-citrate lyase/succinyl-CoA ligase;IPR013815: ATP-grasp fold, subdomain 1;IPR016102: Succinyl-CoA synthetase-like;IPR011761: ATP-grasp fold;IPR013650: ATP-grasp fold, succinyl-CoA synthetase-type	Cytoplasmic	--
A0A099EUW7	RpiR family transcriptional regulator OS=Paracoccus versutus OX=34007 GN=ATH84_10751 PE=4 SV=1	ATH84_10751	0	0	0	0.406636	0.372351	0.385665	inf	0.000660098	0.00241272	up	GO:1901135 carbohydrate derivative metabolic process	--	GO:0003677 DNA binding;GO:0003700 DNA-binding transcription factor activity;GO:0097367 carbohydrate derivative binding	K: Transcription	--	--	IPR046348: SIS domain superfamily;IPR000281: Helix-turn-helix protein RpiR;IPR036388: Winged helix-like DNA-binding domain superfamily;IPR035472: RpiR-like, SIS domain;IPR001347: SIS domain;IPR009057: Homeobox-like domain superfamily	Cytoplasmic	--
A0A099EV54	Phosphopantetheine adenylyltransferase OS=Paracoccus versutus OX=34007 GN=coaD PE=3 SV=1	coaD	0	0	0	8.73401	8.05655	7.9818	inf	0.000838459	0.00277546	up	GO:0015937 coenzyme A biosynthetic process	GO:0005737 cytoplasm	GO:0004595 pantetheine-phosphate adenylyltransferase activity;GO:0005524 ATP binding	H: Coenzyme transport and metabolism	K00954	ko00770: Pantothenate and CoA biosynthesis;ko01100: Metabolic pathways;ko01240: Biosynthesis of cofactors	IPR001980: Phosphopantetheine adenylyltransferase;IPR014729: Rossmann-like alpha/beta/alpha sandwich fold;IPR004821: Cytidyltransferase-like domain	Cytoplasmic	--
A0A099EVB3	TRAP-type mannitol/chloroaromatic compound transport system substrate-binding protein OS=Paracoccus versutus OX=34007 GN=ATH84_10755 PE=4 SV=1	ATH84_10755	0	0	0	22.4843	22.7899	22.0914	inf	8.10341e-05	0.000856742	up	GO:0015849 organic acid transport;GO:0055085 transmembrane transport;GO:0071702 organic substance transport	GO:0031317 tripartite ATP-independent periplasmic transporter complex;GO:0042597 periplasmic space	GO:0042803 protein homodimerization activity;GO:0043177 organic acid binding;GO:0046872 metal ion binding	Q: Secondary metabolites biosynthesis, transport and catabolism	--	--	IPR006311: Twin-arginine translocation pathway, signal sequence;IPR018389: TRAP transporter solute receptor DctP;IPR038404: TRAP transporter solute receptor DctP superfamily	--	CS pos: 27-28. AIA-QG. Pr: 0.4657
A0A099EVM3	23S rRNA (Guanosine2251-2'-O)-methyltransferase OS=Paracoccus halophilus OX=376733 GN=IT41_18615 PE=4 SV=1	IT41_18615	0	0	0	0.538445	0.787586	0.664898	inf	0.0115426	0.0152502	up	--	GO:0005737 cytoplasm	GO:0003723 RNA binding;GO:0070039 rRNA (guanosine-2'-O-)-methyltransferase activity	J: Translation, ribosomal structure and biogenesis	K03218	--	IPR029064: 50S ribosomal protein L30e-like;IPR029026: tRNA (guanine-N1-)-methyltransferase, N-terminal;IPR004441: RNA methyltransferase TrmH family;IPR029028: Alpha/beta knot methyltransferases;IPR001537: tRNA/rRNA methyltransferase, SpoU type;IPR013123: RNA 2-O ribose methyltransferase, substrate binding	Cytoplasmic	--
A0A099EVM7	Threonine--tRNA ligase OS=Paracoccus halophilus OX=376733 GN=thrS PE=3 SV=1	thrS	0	0	0	0.421665	0.39681	0.404213	inf	0.000326645	0.0016876	up	GO:0006435 threonyl-tRNA aminoacylation	GO:0005737 cytoplasm	GO:0000049 tRNA binding;GO:0004829 threonine-tRNA ligase activity;GO:0005524 ATP binding;GO:0046872 metal ion binding	J: Translation, ribosomal structure and biogenesis	K01868	ko00970: Aminoacyl-tRNA biosynthesis	IPR002320: Threonine-tRNA ligase, class IIa;IPR045864: Class II Aminoacyl-tRNA synthetase/Biotinyl protein ligase (BPL) and lipoyl protein ligase (LPL);IPR012947: Threonyl/alanyl tRNA synthetase, SAD;IPR018163: Threonyl/alanyl tRNA synthetase, class II-like, putative editing domain superfamily;IPR002314: Aminoacyl-tRNA synthetase, class II (G/ P/ S/T);IPR033728: Threonine-tRNA ligase catalytic co…	Cytoplasmic	--
A0A099EVN0	aldehyde dehydrogenase (NAD(+)) OS=Paracoccus halophilus OX=376733 GN=IT41_17750 PE=3 SV=1	IT41_17750	8.54783	5.97381	6.30774	0.190746	0.198554	0.155095	0.0261359	0.0139658	0.0178416	down	--	--	GO:0004029 aldehyde dehydrogenase (NAD+) activity;GO:0043878 glyceraldehyde-3-phosphate dehydrogenase (NAD+) (non-phosphorylating) activity	I: Lipid transport and metabolism	K00128	ko00010: Glycolysis / Gluconeogenesis;ko00053: Ascorbate and aldarate metabolism;ko00071: Fatty acid degradation;ko00280: Valine, leucine and isoleucine degradation;ko00310: Lysine degradation;ko00330: Arginine and proline metabolism;ko00340: Histidine metabolism;ko00380: Tryptophan metabolism;ko00410: beta-Alanine metabolism;ko00561: Glycerolipid metabolism;ko00620: Pyruvate metabolism;ko00625: …	IPR016160: Aldehyde dehydrogenase, cysteine active site;IPR015590: Aldehyde dehydrogenase domain;IPR029510: Aldehyde dehydrogenase, glutamic acid active site;IPR016162: Aldehyde dehydrogenase, N-terminal;IPR016163: Aldehyde dehydrogenase, C-terminal;IPR016161: Aldehyde/histidinol dehydrogenase	Cytoplasmic	--
A0A099EW10	Uncharacterized protein DUF4170 OS=Paracoccus versutus OX=34007 GN=ATH84_103813 PE=4 SV=1	ATH84_103813	0.41177	0	0	9.20031	10.4038	9.22274	70.0073	0.000637249	0.00238344	up	--	--	--	G: Carbohydrate transport and metabolism	--	--	IPR025226: Protein of unknown function DUF4170	--	--
A0A099EW80	Type VI secretion system secreted protein Hcp OS=Paracoccus versutus OX=34007 GN=ATH84_100845 PE=4 SV=1	ATH84_100845	0	0	0	2.26802	2.44232	2.4439	inf	0.000598405	0.00231474	up	--	GO:0005576 extracellular region	GO:0042802 identical protein binding	U: Intracellular trafficking, secretion, and vesicular transport	--	--	IPR036624: Hcp1-like superfamily;IPR008514: Type VI secretion system effector Hcp	Extracellular	--
A0A099EWI1	5-formyltetrahydrofolate cyclo-ligase OS=Paracoccus halophilus OX=376733 GN=IT41_16325 PE=3 SV=1	IT41_16325	0	0	0	0.372273	0.361268	0.393877	inf	0.000648899	0.00240325	up	GO:0009396 folic acid-containing compound biosynthetic process;GO:0035999 tetrahydrofolate interconversion	--	GO:0005524 ATP binding;GO:0030272 5-formyltetrahydrofolate cyclo-ligase activity	H: Coenzyme transport and metabolism	K01934	ko00670: One carbon pool by folate;ko01100: Metabolic pathways	IPR024185: 5-formyltetrahydrofolate cyclo-ligase-like domain superfamily;IPR037171: NagB/RpiA transferase-like;IPR002698: 5-formyltetrahydrofolate cyclo-ligase	Cytoplasmic	--
A0A099EWJ6	Ureidoglycolate lyase OS=Paracoccus versutus OX=34007 GN=ATH84_103822 PE=4 SV=1	ATH84_103822	0	0	0	0.206444	0.355765	0.253935	inf	0.0252262	0.0298528	up	GO:0000256 allantoin catabolic process;GO:0006145 purine nucleobase catabolic process	--	GO:0004848 ureidoglycolate hydrolase activity;GO:0050385 ureidoglycolate lyase activity	F: Nucleotide transport and metabolism	K01483	ko00230: Purine metabolism;ko01100: Metabolic pathways	IPR007247: Ureidoglycolate lyase;IPR024060: Ureidoglycolate lyase domain superfamily;IPR011051: RmlC-like cupin domain superfamily	Cytoplasmic	--
A0A099EX50	Oxidoreductase OS=Paracoccus halophilus OX=376733 GN=IT41_16135 PE=4 SV=1	IT41_16135	0	0	0	0.273881	0.520167	0.349461	inf	0.0346346	0.0400093	up	--	--	GO:0000166 nucleotide binding;GO:0016491 oxidoreductase activity	R: General function prediction only	K23244	--	IPR004104: Gfo/Idh/MocA-like oxidoreductase, C-terminal;IPR036291: NAD(P)-binding domain superfamily;IPR000683: Gfo/Idh/MocA-like oxidoreductase, N-terminal	Cytoplasmic	--
A0A099EXA7	Uncharacterized protein OS=Paracoccus halophilus OX=376733 GN=IT41_15595 PE=4 SV=1	IT41_15595	0	0	0	0.570211	0.682577	0.486182	inf	0.00949558	0.0130074	up	--	--	--	--	--	--	--	Cytoplasmic	--
A0A099EY39	TetR family transcriptional regulator OS=Paracoccus versutus OX=34007 GN=ATH84_10693 PE=4 SV=1	ATH84_10693	0	0	0	0.462265	0.591945	0.63067	inf	0.00812113	0.0115876	up	--	--	--	K: Transcription	--	--	IPR009057: Homeobox-like domain superfamily;IPR001647: DNA-binding HTH domain, TetR-type	--	--
A0A099EYQ8	Solute:sodium symporter small subunit OS=Paracoccus versutus OX=34007 GN=ATH84_10622 PE=4 SV=1	ATH84_10622	0	0	0	0.339585	0.340513	0.367771	inf	0.000699727	0.00251836	up	--	--	--	S: Function unknown	--	--	IPR019886: Sodium symporter small subunit, predicted	Cytoplasmic Membrane	--
A0A099EYU0	Uncharacterized protein OS=Paracoccus halophilus OX=376733 GN=IT41_15080 PE=4 SV=1	IT41_15080	0	0	0	0.239778	0.245576	0.302849	inf	0.00581731	0.0090862	up	--	--	--	--	--	--	--	Cytoplasmic Membrane	--
A0A099EZB8	Hydratase OS=Paracoccus halophilus OX=376733 GN=IT41_12745 PE=4 SV=1	IT41_12745	0	0	0	0.164535	0.193771	0.148901	inf	0.00599489	0.00929223	up	GO:0006706 steroid catabolic process	--	GO:0034856 2-hydroxyhexa-2,4-dienoate hydratase activity	Q: Secondary metabolites biosynthesis, transport and catabolism	--	--	IPR036663: Fumarylacetoacetase-like, C-terminal domain superfamily	--	CS pos: 19-20. ATA-AC. Pr: 0.6338
A0A099EZF4	Cation/acetate symporter OS=Paracoccus versutus OX=34007 GN=ATH84_10623 PE=3 SV=1	ATH84_10623	0	0	0	5.59009	5.4363	4.75932	inf	0.00234364	0.00478127	up	GO:0006814 sodium ion transport	GO:0005886 plasma membrane;GO:0016021 integral component of membrane	GO:0015293 symporter activity	C: Energy production and conversion	K14393	--	IPR001734: Sodium/solute symporter;IPR019899: Sodium/solute symporter, VC2705 subfamily;IPR038377: Sodium/glucose symporter superfamily;IPR018212: Sodium/solute symporter, conserved site	Cytoplasmic Membrane	--
A0A099EZX9	Ketol-acid reductoisomerase (NADP(+)) OS=Paracoccus halophilus OX=376733 GN=ilvC PE=3 SV=1	ilvC	0	0	0	1.45818	1.63082	1.90535	inf	0.0060609	0.00935956	up	GO:0009097 isoleucine biosynthetic process;GO:0009099 valine biosynthetic process	--	GO:0000287 magnesium ion binding;GO:0004455 ketol-acid reductoisomerase activity;GO:0050661 NADP binding	E: Amino acid transport and metabolism;H: Coenzyme transport and metabolism	K00053	ko00290: Valine, leucine and isoleucine biosynthesis;ko00770: Pantothenate and CoA biosynthesis;ko01100: Metabolic pathways;ko01110: Biosynthesis of secondary metabolites;ko01210: 2-Oxocarboxylic acid metabolism;ko01230: Biosynthesis of amino acids	IPR013023: Ketol-acid reductoisomerase;IPR000506: Ketol-acid reductoisomerase, C-terminal;IPR013116: Ketol-acid reductoisomerase, N-terminal;IPR036291: NAD(P)-binding domain superfamily;IPR014359: Ketol-acid reductoisomerase, prokaryotic;IPR008927: 6-phosphogluconate dehydrogenase-like, C-terminal domain superfamily	Cytoplasmic	--
A0A099F019	Response regulator receiver domain-containing protein OS=Paracoccus versutus OX=34007 GN=ATH84_10626 PE=4 SV=1	ATH84_10626	0	0	0	0.559482	0.538249	0.618033	inf	0.00173548	0.00404945	up	GO:0000160 phosphorelay signal transduction system;GO:0006355 regulation of transcription, DNA-templated	--	GO:0003677 DNA binding	T: Signal transduction mechanisms;K: Transcription	K07657	ko02020: Two-component system	IPR001789: Signal transduction response regulator, receiver domain;IPR011006: CheY-like superfamily	Cytoplasmic	--
A0A099F0B7	Uncharacterized protein OS=Paracoccus versutus OX=34007 GN=ATH84_10625 PE=4 SV=1	ATH84_10625	0	0	0	0.272929	0.326833	0.362344	inf	0.00650522	0.00983842	up	--	--	--	--	--	--	--	Cytoplasmic Membrane	--
A0A099F0E8	L-alanine-DL-glutamate epimerase OS=Paracoccus halophilus OX=376733 GN=IT41_12545 PE=3 SV=1	IT41_12545	0	0	0	0.158256	0.0808796	0.116076	inf	0.0338814	0.0392135	up	GO:0006579 amino-acid betaine catabolic process	--	GO:0016855 racemase and epimerase activity, acting on amino acids and derivatives;GO:0036361 racemase activity, acting on amino acids and derivatives;GO:0046872 metal ion binding	M: Cell wall/membrane/envelope biogenesis;R: General function prediction only	--	--	IPR013342: Mandelate racemase/muconate lactonizing enzyme, C-terminal;IPR036849: Enolase-like, C-terminal domain superfamily;IPR029017: Enolase-like, N-terminal;IPR013341: Mandelate racemase/muconate lactonizing enzyme, N-terminal domain;IPR034622: 4R-hydroxyproline betaine 2-epimerase;IPR029065: Enolase C-terminal domain-like	Cytoplasmic	--
A0A099F0K4	3-hydroxyacyl-CoA dehydrogenase OS=Paracoccus versutus OX=34007 GN=ATH84_1001375 PE=3 SV=1	ATH84_1001375	0	0	0	3.42777	3.55603	3.43042	inf	0.000148567	0.00115083	up	GO:0019605 butyrate metabolic process;GO:0044248 cellular catabolic process;GO:1901575 organic substance catabolic process	--	GO:0008691 3-hydroxybutyryl-CoA dehydrogenase activity;GO:0070403 NAD+ binding	I: Lipid transport and metabolism	K00074	ko00360: Phenylalanine metabolism;ko00362: Benzoate degradation;ko00650: Butanoate metabolism;ko01100: Metabolic pathways;ko01120: Microbial metabolism in diverse environments;ko01200: Carbon metabolism	IPR006176: 3-hydroxyacyl-CoA dehydrogenase, NAD binding;IPR022694: 3-hydroxyacyl-CoA dehydrogenase;IPR006180: 3-hydroxyacyl-CoA dehydrogenase, conserved site;IPR013328: 6-phosphogluconate dehydrogenase, domain 2;IPR006108: 3-hydroxyacyl-CoA dehydrogenase, C-terminal;IPR008927: 6-phosphogluconate dehydrogenase-like, C-terminal domain superfamily;IPR036291: NAD(P)-binding domain superfamily	Cytoplasmic	--
A0A099F0S6	DNA-binding transcriptional LysR family regulator OS=Paracoccus versutus OX=34007 GN=ATH84_106013 PE=3 SV=1	ATH84_106013	0	0	0	0.355984	0.324509	0.450215	inf	0.00989119	0.0134467	up	--	--	GO:0003677 DNA binding;GO:0003700 DNA-binding transcription factor activity	K: Transcription	K03566	--	IPR000847: Transcription regulator HTH, LysR;IPR036390: Winged helix DNA-binding domain superfamily;IPR005119: LysR, substrate-binding;IPR036388: Winged helix-like DNA-binding domain superfamily	Cytoplasmic	--
A0A099F167	Malate dehydrogenase (Oxaloacetate-decarboxylating)(NADP+) OS=Paracoccus versutus OX=34007 GN=ATH84_102111 PE=3 SV=1	ATH84_102111	0	0	0	3.15765	2.94582	3.00726	inf	0.000428997	0.00193893	up	GO:0006108 malate metabolic process	--	GO:0004471 malate dehydrogenase (decarboxylating) (NAD+) activity;GO:0004473 malate dehydrogenase (decarboxylating) (NADP+) activity;GO:0008948 oxaloacetate decarboxylase activity;GO:0016746 acyltransferase activity;GO:0046872 metal ion binding;GO:0051287 NAD binding	C: Energy production and conversion;C: Energy production and conversion	K00029	ko00620: Pyruvate metabolism;ko00710: Carbon fixation by Calvin cycle;ko01100: Metabolic pathways;ko01120: Microbial metabolism in diverse environments;ko01200: Carbon metabolism	IPR002505: Phosphate acetyl/butaryl transferase;IPR015884: Malic enzyme, conserved site;IPR012302: Malic enzyme, NAD-binding;IPR012301: Malic enzyme, N-terminal domain;IPR042112: Phosphate acetyltransferase, domain 2;IPR042113: Phosphate acetyltransferase, domain 1;IPR046346: Aminoacid dehydrogenase-like, N-terminal domain superfamily;IPR012188: NAD(P)-dependent malic enzyme;IPR045213: Malic enzy…	Cytoplasmic	--
A0A099F183	Nicotinate phosphoribosyltransferase OS=Paracoccus halophilus OX=376733 GN=pncB PE=3 SV=1	pncB	0	0	0	1.74057	1.79945	1.72571	inf	0.000164537	0.00120713	up	GO:0009435 NAD biosynthetic process	--	GO:0004514 nicotinate-nucleotide diphosphorylase (carboxylating) activity;GO:0004516 nicotinate phosphoribosyltransferase activity	H: Coenzyme transport and metabolism	K00763	ko00760: Nicotinate and nicotinamide metabolism;ko01100: Metabolic pathways;ko01240: Biosynthesis of cofactors	IPR041525: Nicotinate/nicotinamide phosphoribosyltransferase;IPR006406: Nicotinate phosphoribosyltransferase;IPR040727: Nicotinate phosphoribosyltransferase, N-terminal domain;IPR036068: Nicotinate phosphoribosyltransferase-like, C-terminal;IPR007229: Nicotinate phosphoribosyltransferase family	Cytoplasmic	--
A0A099F1E9	AsnC family transcriptional regulator OS=Paracoccus versutus OX=34007 GN=ATH84_1001120 PE=4 SV=1	ATH84_1001120	0	0	0	4.24548	4.81622	4.40421	inf	0.00143264	0.00366989	up	--	--	--	K: Transcription	--	--	IPR019887: Transcription regulator AsnC/Lrp, ligand binding domain;IPR011008: Dimeric alpha-beta barrel	--	--
A0A099F1M8	Uncharacterized conserved protein, LabA/DUF88 family OS=Paracoccus halophilus OX=376733 GN=IT41_11650 PE=4 SV=1	IT41_11650	0	0	0	0.406625	0.491947	0.407205	inf	0.0042139	0.0071648	up	--	--	--	R: General function prediction only	--	--	IPR021139: NYN domain, MARF1-type	Cytoplasmic	--
A0A099F1Q2	[ribosomal protein uS5]-alanine N-acetyltransferase OS=Paracoccus sphaerophysae OX=690417 GN=IC63_12465 PE=3 SV=1	IC63_12465	0	0	0	0.177377	0.211516	0.142724	inf	0.0123271	0.0160573	up	--	GO:0005737 cytoplasm	GO:0008999 ribosomal protein S5-alanine N-acetyltransferase activity	J: Translation, ribosomal structure and biogenesis;O: Posttranslational modification, protein turnover, chaperones	K03790	--	IPR016181: Acyl-CoA N-acyltransferase;IPR000182: GNAT domain	Cytoplasmic	--
A0A099F1Y3	Uncharacterized protein OS=Paracoccus versutus OX=34007 GN=ATH84_10534 PE=3 SV=1	ATH84_10534	0	0	0	3.74975	3.84053	3.93273	inf	0.000189068	0.00129091	up	--	GO:0005886 plasma membrane;GO:0016021 integral component of membrane	--	P: Inorganic ion transport and metabolism	K06890	--	IPR006214: Bax inhibitor 1-related	Cytoplasmic Membrane	--
A0A099F1Z1	Large ribosomal subunit protein bL35 OS=Paracoccus halophilus OX=376733 GN=rpmI PE=3 SV=1	rpmI	0	0	0	1.65849	1.73141	1.57779	inf	0.000717062	0.00255657	up	GO:0006412 translation	GO:0005840 ribosome	GO:0003735 structural constituent of ribosome	J: Translation, ribosomal structure and biogenesis	K02916	ko03010: Ribosome	IPR001706: Ribosomal protein L35, non-mitochondrial;IPR018265: Ribosomal protein L35, conserved site;IPR021137: Ribosomal protein L35;IPR037229: Ribosomal protein L35 superfamily	--	--
A0A099F1Z4	chorismate mutase OS=Paracoccus sphaerophysae OX=690417 GN=IC63_12360 PE=4 SV=1	IC63_12360	0	0	0	0.728341	0.68781	0.793979	inf	0.00175834	0.00405128	up	--	--	--	E: Amino acid transport and metabolism	K04092	ko00400: Phenylalanine, tyrosine and tryptophan biosynthesis;ko01100: Metabolic pathways;ko01110: Biosynthesis of secondary metabolites;ko01230: Biosynthesis of amino acids	IPR036979: Chorismate mutase domain superfamily;IPR036263: Chorismate mutase type II superfamily;IPR002701: Chorismate mutase II, prokaryotic-type;IPR010951: Chorismate mutase, bacteria	--	--
A0A099F232	Arginine biosynthesis bifunctional protein ArgJ OS=Paracoccus halophilus OX=376733 GN=argJ PE=3 SV=1	argJ	0	0	0	1.5911	1.43905	1.52532	inf	0.000839524	0.00277598	up	GO:0006526 arginine biosynthetic process	GO:0005737 cytoplasm	GO:0004042 acetyl-CoA:L-glutamate N-acetyltransferase activity;GO:0004358 glutamate N-acetyltransferase activity;GO:0103045 methione N-acyltransferase activity	E: Amino acid transport and metabolism	K00620	ko00220: Arginine biosynthesis;ko01100: Metabolic pathways;ko01110: Biosynthesis of secondary metabolites;ko01210: 2-Oxocarboxylic acid metabolism;ko01230: Biosynthesis of amino acids	IPR042195: ArgJ beta chain, C-terminal domain;IPR002813: Arginine biosynthesis protein ArgJ;IPR016117: ArgJ-like domain superfamily	Cytoplasmic	--
A0A099F2D6	Twin-arginine translocation pathway signal OS=Paracoccus halophilus OX=376733 GN=IT41_09405 PE=4 SV=1	IT41_09405	0	0	0	0.418041	0.326709	0.331216	inf	0.00679727	0.0101742	up	--	--	--	S: Function unknown	--	--	IPR010869: Protein of unknown function DUF1501;IPR006311: Twin-arginine translocation pathway, signal sequence	--	CS pos: 32-33. TFA-AL. Pr: 0.8111
A0A099F2H8	NADH-quinone oxidoreductase OS=Paracoccus halophilus OX=376733 GN=IT41_09735 PE=3 SV=1	IT41_09735	0.259638	0	0	1.93031	1.93851	1.88527	22.162	0.00163352	0.00393284	up	GO:0042773 ATP synthesis coupled electron transport	GO:0005886 plasma membrane	GO:0008137 NADH dehydrogenase (ubiquinone) activity;GO:0046872 metal ion binding;GO:0048038 quinone binding;GO:0051537 2 iron, 2 sulfur cluster binding;GO:0051539 4 iron, 4 sulfur cluster binding	C: Energy production and conversion	K00336	ko00190: Oxidative phosphorylation;ko01100: Metabolic pathways	IPR015405: NADH-quinone oxidoreductase, chain G, C-terminal;IPR006963: Molybdopterin oxidoreductase, 4Fe-4S domain;IPR000283: NADH:ubiquinone oxidoreductase, 75kDa subunit, conserved site;IPR001041: 2Fe-2S ferredoxin-type iron-sulfur binding domain;IPR006656: Molybdopterin oxidoreductase;IPR019574: NADH:ubiquinone oxidoreductase, subunit G, iron-sulphur binding;IPR036010: 2Fe-2S ferredoxin-like s…	Cytoplasmic	--
A0A099F2T1	Acetolactate synthase-1/2/3 large subunit OS=Paracoccus halophilus OX=376733 GN=IT41_10220 PE=3 SV=1	IT41_10220	0	0	0	0.575046	0.714509	0.535259	inf	0.0078883	0.0113496	up	GO:0009082 branched-chain amino acid biosynthetic process;GO:0009097 isoleucine biosynthetic process;GO:0009099 valine biosynthetic process	GO:0005948 acetolactate synthase complex	GO:0000287 magnesium ion binding;GO:0003984 acetolactate synthase activity;GO:0030976 thiamine pyrophosphate binding;GO:0050660 flavin adenine dinucleotide binding	E: Amino acid transport and metabolism;H: Coenzyme transport and metabolism	K01652	ko00290: Valine, leucine and isoleucine biosynthesis;ko00650: Butanoate metabolism;ko00660: C5-Branched dibasic acid metabolism;ko00770: Pantothenate and CoA biosynthesis;ko01100: Metabolic pathways;ko01110: Biosynthesis of secondary metabolites;ko01210: 2-Oxocarboxylic acid metabolism;ko01230: Biosynthesis of amino acids	IPR011766: Thiamine pyrophosphate enzyme, C-terminal TPP-binding;IPR012001: Thiamine pyrophosphate enzyme, N-terminal TPP-binding domain;IPR000399: TPP-binding enzyme, conserved site;IPR029061: Thiamin diphosphate-binding fold;IPR029035: DHS-like NAD/FAD-binding domain superfamily;IPR012000: Thiamine pyrophosphate enzyme, central domain	Cytoplasmic	--
A0A099F2U0	ABC transporter OS=Paracoccus halophilus OX=376733 GN=IT41_09450 PE=4 SV=1	IT41_09450	0	0	0	0.341007	0.227589	0.349045	inf	0.0160412	0.019926	up	--	GO:0005886 plasma membrane;GO:0016021 integral component of membrane	--	L: Replication, recombination and repair	K09781	--	IPR008526: Inner membrane protein YedI	Cytoplasmic Membrane	--
A0A099F2V1	Orotate phosphoribosyltransferase OS=Paracoccus versutus OX=34007 GN=pyrE PE=3 SV=1	pyrE	0	0	0	10.9652	10.5245	10.0324	inf	0.00065669	0.00241272	up	GO:0044205 'de novo' UMP biosynthetic process	--	GO:0000287 magnesium ion binding;GO:0004588 orotate phosphoribosyltransferase activity	F: Nucleotide transport and metabolism	K00762	ko00240: Pyrimidine metabolism;ko01100: Metabolic pathways;ko01240: Biosynthesis of cofactors	IPR023031: Orotate phosphoribosyltransferase;IPR000836: Phosphoribosyltransferase domain;IPR029057: Phosphoribosyltransferase-like	Cytoplasmic	--
A0A099F2W2	D-lactate dehydrogenase (cytochrome) OS=Paracoccus halophilus OX=376733 GN=IT41_09440 PE=3 SV=1	IT41_09440	0	0	0	0.545077	0.615409	0.671305	inf	0.00355785	0.00633897	up	--	GO:0005886 plasma membrane;GO:0009339 glycolate oxidase complex	GO:0003973 (S)-2-hydroxy-acid oxidase activity;GO:0019154 glycolate dehydrogenase activity;GO:0047809 D-2-hydroxy-acid dehydrogenase activity;GO:0071949 FAD binding	C: Energy production and conversion	K00104	ko00630: Glyoxylate and dicarboxylate metabolism;ko01100: Metabolic pathways;ko01110: Biosynthesis of secondary metabolites;ko01120: Microbial metabolism in diverse environments	IPR016171: Vanillyl-alcohol oxidase, C-terminal subdomain 2;IPR036318: FAD-binding, type PCMH-like superfamily;IPR016164: FAD-linked oxidase-like, C-terminal;IPR006094: FAD linked oxidase, N-terminal;IPR016169: FAD-binding, type PCMH, subdomain 2;IPR004113: FAD-linked oxidase, C-terminal;IPR016166: FAD-binding domain, PCMH-type	Cytoplasmic	--
A0A099F339	Glutamine--fructose-6-phosphate aminotransferase [isomerizing] OS=Paracoccus sphaerophysae OX=690417 GN=glmS PE=3 SV=1	glmS	0	0	0	0.155981	0.241341	0.191792	inf	0.0155134	0.0194125	up	GO:0005975 carbohydrate metabolic process;GO:0006002 fructose 6-phosphate metabolic process;GO:0006047 UDP-N-acetylglucosamine metabolic process;GO:0006487 protein N-linked glycosylation;GO:0006541 glutamine metabolic process	GO:0005829 cytosol	GO:0004360 glutamine-fructose-6-phosphate transaminase (isomerizing) activity;GO:0097367 carbohydrate derivative binding	M: Cell wall/membrane/envelope biogenesis	K00820	ko00250: Alanine, aspartate and glutamate metabolism;ko00520: Amino sugar and nucleotide sugar metabolism;ko01100: Metabolic pathways;ko01250: Biosynthesis of nucleotide sugars	IPR035466: GlmS/AgaS, SIS domain 1;IPR005855: Glucosamine-fructose-6-phosphate aminotransferase, isomerising;IPR029055: Nucleophile aminohydrolases, N-terminal;IPR001347: SIS domain;IPR017932: Glutamine amidotransferase type 2 domain;IPR035490: GlmS/FrlB, SIS domain 2;IPR046348: SIS domain superfamily	Cytoplasmic	--
A0A099F3P5	Mo-co oxidoreductase dimerisation domain-containing protein OS=Paracoccus halophilus OX=376733 GN=IT41_06020 PE=4 SV=1	IT41_06020	0	0	0	0.374105	0.444976	0.326775	inf	0.00798954	0.0114475	up	--	--	GO:0016491 oxidoreductase activity;GO:0046872 metal ion binding	C: Energy production and conversion	K00387	ko00920: Sulfur metabolism;ko01100: Metabolic pathways;ko01120: Microbial metabolism in diverse environments	IPR036374: Oxidoreductase, molybdopterin-binding domain superfamily;IPR014756: Immunoglobulin E-set;IPR008335: Eukaryotic molybdopterin oxidoreductase;IPR005066: Moybdenum cofactor oxidoreductase, dimerisation;IPR000572: Oxidoreductase, molybdopterin-binding domain;IPR006311: Twin-arginine translocation pathway, signal sequence	--	CS pos: 61-62. ALA-QD. Pr: 0.5701
A0A099F3U4	Uncharacterized protein OS=Paracoccus halophilus OX=376733 GN=IT41_08500 PE=4 SV=1	IT41_08500	0	0	0	0.396277	0.235495	0.356517	inf	0.0208686	0.0252642	up	--	--	--	U: Intracellular trafficking, secretion, and vesicular transport;W: Extracellular structures	--	--	IPR011990: Tetratricopeptide-like helical domain superfamily;IPR019734: Tetratricopeptide repeat	--	--
A0A099F3V6	Biotin carboxylase OS=Paracoccus sphaerophysae OX=690417 GN=IC63_11500 PE=4 SV=1	IC63_11500	0	0	0	3.38253	2.87745	3.16661	inf	0.00216123	0.00457295	up	GO:0006633 fatty acid biosynthetic process;GO:0045717 negative regulation of fatty acid biosynthetic process;GO:2001295 malonyl-CoA biosynthetic process	GO:0005737 cytoplasm;GO:0005829 cytosol;GO:0009317 acetyl-CoA carboxylase complex	GO:0003989 acetyl-CoA carboxylase activity;GO:0004075 biotin carboxylase activity;GO:0005524 ATP binding;GO:0046872 metal ion binding	I: Lipid transport and metabolism	K01961	ko00061: Fatty acid biosynthesis;ko00620: Pyruvate metabolism;ko00640: Propanoate metabolism;ko00720: Other carbon fixation pathways;ko01100: Metabolic pathways;ko01110: Biosynthesis of secondary metabolites;ko01120: Microbial metabolism in diverse environments;ko01200: Carbon metabolism;ko01212: Fatty acid metabolism	IPR005479: Carbamoyl-phosphate synthetase large subunit-like, ATP-binding domain;IPR011054: Rudiment single hybrid motif;IPR016185: Pre-ATP-grasp domain superfamily;IPR013815: ATP-grasp fold, subdomain 1;IPR005482: Biotin carboxylase, C-terminal;IPR005481: Biotin carboxylase-like, N-terminal domain;IPR011764: Biotin carboxylation domain;IPR011761: ATP-grasp fold;IPR004549: Acetyl-CoA carboxylase,…	Cytoplasmic	--
A0A099F3X5	Thymidine kinase OS=Paracoccus halophilus OX=376733 GN=tdk PE=3 SV=1	tdk	0	0	0	0.365557	0.444833	0.50871	inf	0.00875088	0.0122681	up	GO:0016310 phosphorylation;GO:0071897 DNA biosynthetic process	GO:0005737 cytoplasm	GO:0004797 thymidine kinase activity;GO:0005524 ATP binding;GO:0008270 zinc ion binding	F: Nucleotide transport and metabolism	K00857	ko00240: Pyrimidine metabolism;ko01100: Metabolic pathways;ko01232: Nucleotide metabolism	IPR020633: Thymidine kinase, conserved site;IPR027417: P-loop containing nucleoside triphosphate hydrolase;IPR001267: Thymidine kinase	Cytoplasmic	--
A0A099F454	ParB family chromosome partitioning protein OS=Paracoccus versutus OX=34007 GN=ATH84_1011100 PE=4 SV=1	ATH84_1011100	0	0	0	0.691767	0.90248	0.785723	inf	0.00585015	0.00912293	up	--	--	--	D: Cell cycle control, cell division, chromosome partitioning	K03497	--	IPR003115: ParB/Sulfiredoxin;IPR037972: RepB, N-terminal;IPR036086: ParB/Sulfiredoxin superfamily	Cytoplasmic	--
A0A099F4F7	2Fe-2S ferredoxin OS=Paracoccus halophilus OX=376733 GN=IT41_07290 PE=3 SV=1	IT41_07290	0	0	0	0.200464	0.162333	0.128139	inf	0.0159063	0.0198147	up	GO:0140647 P450-containing electron transport chain	--	GO:0046872 metal ion binding;GO:0051537 2 iron, 2 sulfur cluster binding	C: Energy production and conversion	K04755	ko00362: Benzoate degradation;ko01120: Microbial metabolism in diverse environments	IPR001041: 2Fe-2S ferredoxin-type iron-sulfur binding domain;IPR001055: Adrenodoxin;IPR036010: 2Fe-2S ferredoxin-like superfamily;IPR018298: Adrenodoxin, iron-sulphur binding site;IPR012675: Beta-grasp domain superfamily	Cytoplasmic	--
A0A099F4M1	Dipeptide transport system permease protein OS=Paracoccus halophilus OX=376733 GN=IT41_07130 PE=3 SV=1	IT41_07130	0	0	0	0.401874	0.343425	0.327709	inf	0.00395602	0.00688357	up	GO:0015031 protein transport;GO:0015833 peptide transport;GO:0055085 transmembrane transport	GO:0005886 plasma membrane;GO:0016021 integral component of membrane	--	E: Amino acid transport and metabolism;P: Inorganic ion transport and metabolism	K02033	ko02024: Quorum sensing	IPR000515: ABC transporter type 1, transmembrane domain MetI-like;IPR035906: MetI-like superfamily;IPR045621: ABC transporter type 1, GsiC-like, N-terminal domain	Cytoplasmic Membrane	--
A0A099F552	GntP family gluconate:H+ symporter OS=Paracoccus versutus OX=34007 GN=ATH84_1011120 PE=4 SV=1	ATH84_1011120	0	0	0	0.979804	1.09741	1.02606	inf	0.00109164	0.00319992	up	--	GO:0005886 plasma membrane;GO:0005887 integral component of plasma membrane	GO:0015128 gluconate transmembrane transporter activity	G: Carbohydrate transport and metabolism	K03299	--	IPR003474: Gluconate transporter	Cytoplasmic Membrane	--
A0A099F5C3	Glycine cleavage system H protein OS=Paracoccus halophilus OX=376733 GN=gcvH PE=3 SV=1	gcvH	0	0	0	0.551812	0.487112	0.53058	inf	0.0013221	0.00351857	up	GO:0019464 glycine decarboxylation via glycine cleavage system	GO:0005960 glycine cleavage complex	--	E: Amino acid transport and metabolism	K02437	ko00260: Glycine, serine and threonine metabolism;ko00630: Glyoxylate and dicarboxylate metabolism;ko00785: Lipoic acid metabolism;ko01100: Metabolic pathways;ko01110: Biosynthesis of secondary metabolites;ko01200: Carbon metabolism	IPR000089: Biotin/lipoyl attachment;IPR002930: Glycine cleavage system H-protein;IPR011053: Single hybrid motif;IPR017453: Glycine cleavage system H-protein, subgroup;IPR003016: 2-oxo acid dehydrogenase, lipoyl-binding site;IPR033753: Glycine cleavage system H-protein/Simiate	Cytoplasmic	--
A0A099F5C4	Nitric oxide reductase OS=Paracoccus halophilus OX=376733 GN=IT41_06530 PE=4 SV=1	IT41_06530	0	0	0	0.910942	1.16065	1.06724	inf	0.0048121	0.00783282	up	GO:0009060 aerobic respiration;GO:0019333 denitrification pathway	GO:0005886 plasma membrane;GO:0016021 integral component of membrane;GO:0070469 respirasome	GO:0004129 cytochrome-c oxidase activity;GO:0016966 nitric oxide reductase activity;GO:0020037 heme binding;GO:0046872 metal ion binding	P: Inorganic ion transport and metabolism	--	--	IPR036927: Cytochrome c oxidase-like, subunit I superfamily;IPR000883: Cytochrome c oxidase subunit I;IPR023616: Cytochrome c oxidase-like, subunit I domain	Cytoplasmic Membrane	--
A0A099F5K1	Cellulose biosynthesis protein BcsQ OS=Paracoccus versutus OX=34007 GN=ATH84_1011101 PE=4 SV=1	ATH84_1011101	0	0	0	4.20351	3.95414	3.84561	inf	0.000700469	0.00251836	up	GO:0006260 DNA replication;GO:0006276 plasmid maintenance	--	--	D: Cell cycle control, cell division, chromosome partitioning;N: Cell motility	K03496	--	IPR025669: AAA domain;IPR027417: P-loop containing nucleoside triphosphate hydrolase	Cytoplasmic	--
A0A099F5W9	MFS transporter OS=Paracoccus halophilus OX=376733 GN=IT41_05540 PE=4 SV=1	IT41_05540	0	0	0	0.239092	0.210279	0.178231	inf	0.00698573	0.0103548	up	--	GO:0005886 plasma membrane;GO:0016021 integral component of membrane	GO:0022857 transmembrane transporter activity	G: Carbohydrate transport and metabolism	--	--	IPR036259: MFS transporter superfamily;IPR011701: Major facilitator superfamily;IPR020846: Major facilitator superfamily domain	Cytoplasmic Membrane	--
A0A099F5X5	Mucoidy inhibitor MuiA family protein OS=Paracoccus halophilus OX=376733 GN=IT41_05565 PE=4 SV=1	IT41_05565	0	0	0	0.272143	0.29373	0.251109	inf	0.00203509	0.00445034	up	--	--	--	S: Function unknown	--	--	IPR025554: Domain of unknown function DUF4140;IPR011935: Conserved hypothetical protein CHP02231;IPR037291: Domain of unknown function DUF4139	--	CS pos: 18-19. ALA-DR. Pr: 0.9864
A0A099F5Y0	Ribulose-phosphate 3-epimerase OS=Paracoccus halophilus OX=376733 GN=rpe PE=3 SV=1	rpe	0	0	0	0.311373	0.300992	0.25444	inf	0.00365078	0.00646674	up	GO:0006098 pentose-phosphate shunt;GO:0019253 reductive pentose-phosphate cycle;GO:0019323 pentose catabolic process	--	GO:0004750 D-ribulose-phosphate 3-epimerase activity;GO:0046872 metal ion binding	G: Carbohydrate transport and metabolism	K01783	ko00030: Pentose phosphate pathway;ko00040: Pentose and glucuronate interconversions;ko00710: Carbon fixation by Calvin cycle;ko01100: Metabolic pathways;ko01110: Biosynthesis of secondary metabolites;ko01120: Microbial metabolism in diverse environments;ko01200: Carbon metabolism;ko01230: Biosynthesis of amino acids	IPR000056: Ribulose-phosphate 3-epimerase-like;IPR011060: Ribulose-phosphate binding barrel;IPR026019: Ribulose-phosphate 3-epimerase;IPR013785: Aldolase-type TIM barrel	Cytoplasmic	--
A0A099F632	Large ribosomal subunit protein bL27 OS=Paracoccus halophilus OX=376733 GN=rpmA PE=3 SV=1	rpmA	0	0	0	35.0133	36.9986	38.6149	inf	0.000796746	0.00271113	up	GO:0006412 translation	GO:0005840 ribosome	GO:0003735 structural constituent of ribosome	J: Translation, ribosomal structure and biogenesis	K02899	ko03010: Ribosome	IPR001684: Ribosomal protein L27;IPR018261: Ribosomal protein L27, conserved site	Cytoplasmic	--
A0A099F637	Phosphomannomutase OS=Paracoccus halophilus OX=376733 GN=IT41_04390 PE=4 SV=1	IT41_04390	0	0	0	0.626387	0.695334	0.569787	inf	0.00329839	0.00600637	up	--	--	--	--	--	--	--	Cytoplasmic	--
A0A099F642	Isoprenyl transferase OS=Paracoccus halophilus OX=376733 GN=IT41_03330 PE=3 SV=1	IT41_03330	0	0	0	0.469962	0.559726	0.584297	inf	0.0041457	0.00709629	up	--	--	GO:0000287 magnesium ion binding;GO:0004659 prenyltransferase activity	I: Lipid transport and metabolism	K00806	ko00550: Peptidoglycan biosynthesis;ko00900: Terpenoid backbone biosynthesis;ko01110: Biosynthesis of secondary metabolites	IPR001441: Decaprenyl diphosphate synthase-like;IPR018520: Di-trans-poly-cis-decaprenylcistransferase-like, conserved site;IPR036424: Decaprenyl diphosphate synthase-like superfamily	Cytoplasmic	--
A0A099F652	Cytochrome b OS=Paracoccus halophilus OX=376733 GN=IT41_04975 PE=3 SV=1	IT41_04975	0	0	0	0.199651	0.123762	0.216206	inf	0.0241315	0.0287132	up	GO:0022904 respiratory electron transport chain	GO:0005886 plasma membrane;GO:0045275 respiratory chain complex III	GO:0008121 ubiquinol-cytochrome-c reductase activity;GO:0046872 metal ion binding	C: Energy production and conversion	K00412	ko00190: Oxidative phosphorylation;ko01100: Metabolic pathways;ko02020: Two-component system	IPR030689: Cytochrome b;IPR036150: Cytochrome b/b6, C-terminal domain superfamily;IPR005797: Cytochrome b/b6, N-terminal;IPR027387: Cytochrome b/b6-like domain superfamily;IPR005798: Cytochrome b/b6, C-terminal;IPR016174: Di-haem cytochrome, transmembrane	Cytoplasmic Membrane	--
A0A099F662	ATP-dependent Clp protease ATP-binding subunit ClpX OS=Paracoccus versutus OX=34007 GN=clpX PE=3 SV=1	clpX	0	0	0	3.29932	3.63079	3.60966	inf	0.000928735	0.00293123	up	--	--	GO:0005524 ATP binding;GO:0008270 zinc ion binding;GO:0016887 ATP hydrolysis activity;GO:0046983 protein dimerization activity;GO:0051082 unfolded protein binding;GO:0140662 ATP-dependent protein folding chaperone	O: Posttranslational modification, protein turnover, chaperones	K03544	--	IPR003593: AAA+ ATPase domain;IPR019489: Clp ATPase, C-terminal;IPR010603: Zinc finger, ClpX C4-type;IPR027417: P-loop containing nucleoside triphosphate hydrolase;IPR038366: Zinc finger, ClpX C4-type superfamily;IPR003959: ATPase, AAA-type, core;IPR046425: Clp protease, ATP-binding subunit ClpX, bacteria;IPR004487: Clp protease, ATP-binding subunit ClpX	Cytoplasmic	--
A0A099F668	Biotin carboxylase OS=Paracoccus versutus OX=34007 GN=ATH84_102044 PE=4 SV=1	ATH84_102044	0	0.781477	0	7.98462	8.63434	7.72716	31.154	3.10446e-05	0.000536409	up	GO:0006633 fatty acid biosynthetic process;GO:2001295 malonyl-CoA biosynthetic process	--	GO:0003989 acetyl-CoA carboxylase activity;GO:0004075 biotin carboxylase activity;GO:0005524 ATP binding;GO:0046872 metal ion binding	I: Lipid transport and metabolism	K01961	ko00061: Fatty acid biosynthesis;ko00620: Pyruvate metabolism;ko00640: Propanoate metabolism;ko00720: Other carbon fixation pathways;ko01100: Metabolic pathways;ko01110: Biosynthesis of secondary metabolites;ko01120: Microbial metabolism in diverse environments;ko01200: Carbon metabolism;ko01212: Fatty acid metabolism	IPR005481: Biotin carboxylase-like, N-terminal domain;IPR005479: Carbamoyl-phosphate synthetase large subunit-like, ATP-binding domain;IPR005482: Biotin carboxylase, C-terminal;IPR011761: ATP-grasp fold;IPR004549: Acetyl-CoA carboxylase, biotin carboxylase;IPR013815: ATP-grasp fold, subdomain 1;IPR016185: Pre-ATP-grasp domain superfamily;IPR011764: Biotin carboxylation domain;IPR011054: Rudiment …	Cytoplasmic	--
A0A099F6A9	Preprotein translocase subunit TatB OS=Paracoccus halophilus OX=376733 GN=IT41_05370 PE=3 SV=1	IT41_05370	0	0	0	0.565012	0.427127	0.411191	inf	0.0107238	0.0143738	up	GO:0002143 tRNA wobble position uridine thiolation	GO:0005737 cytoplasm	GO:0097163 sulfur carrier activity	J: Translation, ribosomal structure and biogenesis;H: Coenzyme transport and metabolism;O: Posttranslational modification, protein turnover, chaperones	K04085	ko04122: Sulfur relay system	IPR036868: TusA-like domain superfamily;IPR001455: TusA-like domain	Cytoplasmic	--
A0A099F6I3	dITP/XTP pyrophosphatase OS=Paracoccus halophilus OX=376733 GN=IT41_05865 PE=3 SV=1	IT41_05865	0	0	0	0.802507	0.730911	0.699873	inf	0.0016623	0.00396665	up	GO:0009117 nucleotide metabolic process;GO:0009146 purine nucleoside triphosphate catabolic process	--	GO:0000166 nucleotide binding;GO:0017111 nucleoside-triphosphatase activity;GO:0035870 dITP diphosphatase activity;GO:0036220 ITP diphosphatase activity;GO:0036222 XTP diphosphatase activity;GO:0046872 metal ion binding	F: Nucleotide transport and metabolism	K01519	ko00230: Purine metabolism;ko01100: Metabolic pathways;ko01232: Nucleotide metabolism	IPR020922: dITP/XTP pyrophosphatase;IPR029001: Inosine triphosphate pyrophosphatase-like;IPR002637: Ham1-like protein	Cytoplasmic	--
A0A099F6J2	Nucleoid-associated protein ATH84_101375 OS=Paracoccus versutus OX=34007 GN=ATH84_101375 PE=3 SV=1	ATH84_101375	0	0	0	0.503725	0.497577	0.433487	inf	0.00219778	0.00460689	up	--	GO:0005737 cytoplasm;GO:0043590 bacterial nucleoid	GO:0003677 DNA binding	K: Transcription	K09747	--	IPR036894: Nucleoid-associated protein YbaB-like domain superfamily;IPR004401: Nucleoid-associated protein YbaB/EbfC family	--	--
A0A099F6L0	ATP-dependent Clp protease proteolytic subunit OS=Paracoccus versutus OX=34007 GN=clpP PE=3 SV=1	clpP	0	0	0	8.50467	8.74495	8.65444	inf	6.58315e-05	0.000775011	up	GO:0006508 proteolysis	GO:0005737 cytoplasm	GO:0004176 ATP-dependent peptidase activity;GO:0004252 serine-type endopeptidase activity	O: Posttranslational modification, protein turnover, chaperones	K01358	--	IPR001907: ATP-dependent Clp protease proteolytic subunit;IPR023562: Clp protease proteolytic subunit /Translocation-enhancing protein TepA;IPR018215: ClpP, Ser active site;IPR033135: ClpP, histidine active site;IPR029045: ClpP/crotonase-like domain superfamily	Cytoplasmic	--
A0A099F6L1	Elongation factor G OS=Paracoccus halophilus OX=376733 GN=fusA PE=3 SV=1	fusA	0.191745	0	0	1.89936	1.97475	1.85796	29.8943	0.000115923	0.00103148	up	--	GO:0005737 cytoplasm	GO:0003746 translation elongation factor activity;GO:0003924 GTPase activity;GO:0005525 GTP binding	J: Translation, ribosomal structure and biogenesis	K02355	--	IPR009000: Translation protein, beta-barrel domain superfamily;IPR004540: Translation elongation factor EFG/EF2;IPR000795: Translational (tr)-type GTP-binding domain;IPR041095: Elongation Factor G, domain II;IPR035649: EFG, domain V;IPR031157: Tr-type G domain, conserved site;IPR035647: EF-G domain III/V-like;IPR004161: Translation elongation factor EFTu-like, domain 2;IPR027417: P-loop containin…	Cytoplasmic	--
A0A099F6L4	Large ribosomal subunit protein uL2 OS=Paracoccus halophilus OX=376733 GN=rplB PE=3 SV=1	rplB	0.353872	0.133617	0.385542	42.8373	41.8407	40.2016	143.042	0.000303038	0.0016283	up	GO:0006412 translation	GO:0015934 large ribosomal subunit	GO:0003735 structural constituent of ribosome;GO:0016740 transferase activity;GO:0019843 rRNA binding	J: Translation, ribosomal structure and biogenesis	K02886	ko03010: Ribosome	IPR022671: Ribosomal protein L2, conserved site;IPR005880: Ribosomal protein L2, bacterial/organellar-type;IPR008991: Translation protein SH3-like domain superfamily;IPR012340: Nucleic acid-binding, OB-fold;IPR022666: Ribosomal Proteins L2, RNA binding domain;IPR002171: Ribosomal protein L2;IPR022669: Ribosomal protein L2, C-terminal;IPR014726: Ribosomal protein L2, domain 3;IPR014722: Ribosomal …	Cytoplasmic	--
A0A099F6S3	Endonuclease OS=Paracoccus halophilus OX=376733 GN=IT41_03110 PE=4 SV=1	IT41_03110	0	0	0	0.288993	0.288711	0.240763	inf	0.00343451	0.00618049	up	--	--	--	R: General function prediction only	--	--	IPR005135: Endonuclease/exonuclease/phosphatase;IPR036691: Endonuclease/exonuclease/phosphatase superfamily	Cytoplasmic	--
A0A099F6T2	cytochrome-c oxidase OS=Paracoccus halophilus OX=376733 GN=IT41_01910 PE=3 SV=1	IT41_01910	0	0	0	2.10948	2.4019	2.43988	inf	0.00202325	0.00443603	up	GO:0019646 aerobic electron transport chain	GO:0005886 plasma membrane;GO:0016021 integral component of membrane	GO:0004129 cytochrome-c oxidase activity	C: Energy production and conversion	K02276	ko00190: Oxidative phosphorylation;ko01100: Metabolic pathways	IPR013833: Cytochrome c oxidase, subunit III, 4-helical bundle;IPR033945: Cytochrome c oxidase subunit III domain;IPR035973: Cytochrome c oxidase subunit III-like superfamily;IPR000298: Cytochrome c oxidase subunit III-like	Cytoplasmic Membrane	--
A0A099F6Y0	Biotin carboxyl carrier protein of acetyl-CoA carboxylase OS=Paracoccus halophilus OX=376733 GN=IT41_03535 PE=4 SV=1	IT41_03535	0	0	0	1.66422	1.76899	1.57998	inf	0.00106863	0.00316788	up	GO:0006633 fatty acid biosynthetic process	GO:0009317 acetyl-CoA carboxylase complex	GO:0003989 acetyl-CoA carboxylase activity	I: Lipid transport and metabolism	K02160	ko00061: Fatty acid biosynthesis;ko00620: Pyruvate metabolism;ko00640: Propanoate metabolism;ko00720: Other carbon fixation pathways;ko01100: Metabolic pathways;ko01110: Biosynthesis of secondary metabolites;ko01120: Microbial metabolism in diverse environments;ko01200: Carbon metabolism;ko01212: Fatty acid metabolism	IPR000089: Biotin/lipoyl attachment;IPR001882: Biotin-binding site;IPR001249: Acetyl-CoA biotin carboxyl carrier;IPR011053: Single hybrid motif	--	--
A0A099F6Y2	Cold-shock DNA-binding protein OS=Paracoccus versutus OX=34007 GN=ATH84_100517 PE=4 SV=1	ATH84_100517	3.34349	2.01559	2.10879	5.34608	6.28301	5.48705	2.29197	0.00513375	0.00822911	up	--	GO:0005829 cytosol	GO:0003677 DNA binding	K: Transcription	K03704	--	IPR012156: Cold shock, CspA;IPR012340: Nucleic acid-binding, OB-fold;IPR019844: Cold-shock (CSD) domain;IPR002059: Cold-shock protein, DNA-binding;IPR011129: Cold shock domain	Cytoplasmic	--
A0A099F713	Large ribosomal subunit protein uL18 OS=Paracoccus halophilus OX=376733 GN=rplR PE=3 SV=1	rplR	0	0	0	28.7537	29.4244	28.2769	inf	0.000133358	0.00111175	up	GO:0006412 translation	GO:0005737 cytoplasm;GO:0005840 ribosome	GO:0003735 structural constituent of ribosome;GO:0019843 rRNA binding	J: Translation, ribosomal structure and biogenesis	K02881	ko03010: Ribosome	IPR004389: Ribosomal protein L18, bacterial-type;IPR005484: Ribosomal protein L18	Cytoplasmic	--
A0A099F7F2	Outer membrane protein assembly factor BamA OS=Paracoccus halophilus OX=376733 GN=bamA PE=3 SV=1	bamA	0	0	0	3.87607	3.34977	4.64173	inf	0.00887087	0.0123795	up	GO:0043165 Gram-negative-bacterium-type cell outer membrane assembly;GO:0051205 protein insertion into membrane	GO:0009279 cell outer membrane;GO:0016021 integral component of membrane	--	M: Cell wall/membrane/envelope biogenesis	K07277	--	IPR034746: POTRA domain;IPR010827: POTRA domain, BamA/TamA-like;IPR023707: Outer membrane protein assembly factor BamA;IPR000184: Bacterial surface antigen (D15)	Outer Membrane	CS pos: 20-21. ASA-YV. Pr: 0.9358
A0A099F7I9	Glutathione S-transferase OS=Paracoccus versutus OX=34007 GN=ATH84_101367 PE=4 SV=1	ATH84_101367	0	0	0	2.67978	2.72055	2.70374	inf	1.91736e-05	0.000406375	up	GO:0006749 glutathione metabolic process;GO:0006979 response to oxidative stress	--	GO:0004601 peroxidase activity;GO:0015036 disulfide oxidoreductase activity	O: Posttranslational modification, protein turnover, chaperones	K00799	ko00480: Glutathione metabolism;ko01100: Metabolic pathways	IPR004045: Glutathione S-transferase, N-terminal;IPR036249: Thioredoxin-like superfamily;IPR036282: Glutathione S-transferase, C-terminal domain superfamily	Cytoplasmic	--
A0A099F7Q1	Signal recognition particle protein OS=Paracoccus halophilus OX=376733 GN=ffh PE=3 SV=1	ffh	0	0	0	0.759726	0.883486	0.723733	inf	0.00373917	0.00659268	up	GO:0006614 SRP-dependent cotranslational protein targeting to membrane	GO:0048500 signal recognition particle	GO:0003924 GTPase activity;GO:0005525 GTP binding;GO:0008312 7S RNA binding	U: Intracellular trafficking, secretion, and vesicular transport	K03106	ko02024: Quorum sensing;ko03060: Protein export;ko03070: Bacterial secretion system	IPR036891: Signal recognition particle, SRP54 subunit, M-domain superfamily;IPR000897: Signal recognition particle, SRP54 subunit, GTPase domain;IPR004780: Signal recognition particle protein;IPR004125: Signal recognition particle, SRP54 subunit, M-domain;IPR027417: P-loop containing nucleoside triphosphate hydrolase;IPR042101: Signal recognition particle SRP54, N-terminal domain superfamily;IPR0…	Cytoplasmic Membrane	--
A0A099F7S9	Amino acid ABC transporter membrane protein 1 (PAAT family) OS=Paracoccus versutus OX=34007 GN=ATH84_105912 PE=3 SV=1	ATH84_105912	0	0.074583	0	1.56213	1.67138	1.45592	62.8752	0.000425438	0.00193893	up	GO:0006865 amino acid transport	GO:0005886 plasma membrane;GO:0043190 ATP-binding cassette (ABC) transporter complex	GO:0022857 transmembrane transporter activity	E: Amino acid transport and metabolism	K02029	--	IPR035906: MetI-like superfamily;IPR000515: ABC transporter type 1, transmembrane domain MetI-like;IPR010065: Amino acid ABC transporter, permease protein, 3-TM domain	Cytoplasmic Membrane	--
A0A099F7Z4	GntR family transcriptional regulator OS=Paracoccus versutus OX=34007 GN=ATH84_105226 PE=4 SV=1	ATH84_105226	0	0	0.0719261	0.296112	0.369467	0.329869	13.8399	0.000701967	0.00251836	up	--	--	GO:0003700 DNA-binding transcription factor activity;GO:0043565 sequence-specific DNA binding	K: Transcription	K05799	--	IPR008920: Transcription regulator FadR/GntR, C-terminal;IPR011711: GntR, C-terminal;IPR036388: Winged helix-like DNA-binding domain superfamily;IPR036390: Winged helix DNA-binding domain superfamily;IPR000524: Transcription regulator HTH, GntR	Cytoplasmic	--
A0A099F7Z6	Membrane protein required for colicin V production OS=Paracoccus versutus OX=34007 GN=ATH84_105231 PE=4 SV=1	ATH84_105231	0	0	0	5.91526	5.81572	5.69824	inf	0.00011653	0.00103386	up	GO:0009403 toxin biosynthetic process	GO:0005886 plasma membrane;GO:0016021 integral component of membrane	--	F: Nucleotide transport and metabolism;M: Cell wall/membrane/envelope biogenesis	K03558	--	IPR003825: Colicin V production, CvpA	Cytoplasmic Membrane	--
A0A099F7Z7	Elongation factor P OS=Paracoccus halophilus OX=376733 GN=IT41_01245 PE=4 SV=1	IT41_01245	0	0	0	0.641808	0.430739	0.645803	inf	0.0150328	0.0189588	up	--	--	--	--	--	--	IPR046247: Protein of unknown function DUF6280	--	--
A0A099F808	Glycosyl transferase OS=Paracoccus halophilus OX=376733 GN=IT41_01310 PE=4 SV=1	IT41_01310	0	0	0	0.138286	0.124107	0.113143	inf	0.00336318	0.00609862	up	--	GO:0005886 plasma membrane;GO:0016021 integral component of membrane	GO:0016757 glycosyltransferase activity	G: Carbohydrate transport and metabolism	--	--	IPR001173: Glycosyltransferase 2-like;IPR029044: Nucleotide-diphospho-sugar transferases	Cytoplasmic Membrane	--
A0A099F873	Amino acid ABC transporter substrate-binding protein (PAAT family) OS=Paracoccus versutus OX=34007 GN=ATH84_105911 PE=3 SV=1	ATH84_105911	0.26371	0	0.325264	20.7578	21.1651	20.9064	106.676	2.95884e-08	1.50506e-05	up	GO:0006865 amino acid transport	GO:0005886 plasma membrane;GO:0030288 outer membrane-bounded periplasmic space	GO:0015276 ligand-gated ion channel activity	E: Amino acid transport and metabolism;T: Signal transduction mechanisms	K02030	--	IPR018313: Solute-binding protein family 3, conserved site;IPR001638: Solute-binding protein family 3/N-terminal domain of MltF	Periplasmic	CS pos: 21-22. AAA-AE. Pr: 0.8458
A0A099F881	Cell division coordinator CpoB OS=Paracoccus halophilus OX=376733 GN=cpoB PE=3 SV=1	cpoB	0	0	0	0.802194	0.828445	0.936274	inf	0.0022909	0.00471782	up	--	--	--	D: Cell cycle control, cell division, chromosome partitioning	--	--	IPR034706: Cell division coordinator CpoB;IPR011990: Tetratricopeptide-like helical domain superfamily	--	CS pos: 24-25. ALA-QD. Pr: 0.9800
A0A099F8C5	Starvation-inducible DNA-binding protein OS=Paracoccus versutus OX=34007 GN=ATH84_104913 PE=3 SV=1	ATH84_104913	1.79869	1.45009	1.31358	110.683	109.969	111.779	72.8637	6.28227e-06	0.000216626	up	GO:0006879 cellular iron ion homeostasis	GO:0005737 cytoplasm	GO:0008199 ferric iron binding;GO:0016722 oxidoreductase activity, acting on metal ions	P: Inorganic ion transport and metabolism;V: Defense mechanisms	--	--	IPR023188: DNA-binding protein Dps, conserved site;IPR012347: Ferritin-like;IPR002177: DNA-binding protein Dps;IPR008331: Ferritin/DPS protein domain;IPR009078: Ferritin-like superfamily	Cytoplasmic	--
A0A099F8N0	Amino acid/amide ABC transporter substrate-binding protein (HAAT family) OS=Paracoccus versutus OX=34007 GN=ATH84_105212 PE=3 SV=1	ATH84_105212	0	0	0	0.712569	0.683048	0.694731	inf	0.000151718	0.00115472	up	--	--	--	E: Amino acid transport and metabolism	--	--	IPR028081: Leucine-binding protein domain;IPR028082: Periplasmic binding protein-like I	--	CS pos: 31-32. LAA-CQ. Pr: 0.9460
A0A099F8Q0	DNA repair protein RadA OS=Paracoccus versutus OX=34007 GN=radA PE=3 SV=1	radA	0	0	0	0.262654	0.358262	0.245605	inf	0.0144143	0.0183378	up	GO:0000725 recombinational repair	--	GO:0003684 damaged DNA binding;GO:0005524 ATP binding;GO:0016787 hydrolase activity;GO:0046872 metal ion binding;GO:0140664 ATP-dependent DNA damage sensor activity	L: Replication, recombination and repair	K04485	--	IPR014721: Ribosomal protein S5 domain 2-type fold, subgroup;IPR020588: DNA recombination and repair protein RecA-like, ATP-binding domain;IPR003593: AAA+ ATPase domain;IPR027417: P-loop containing nucleoside triphosphate hydrolase;IPR020568: Ribosomal protein S5 domain 2-type fold;IPR004504: DNA repair protein RadA;IPR041166: LapB, rubredoxin metal binding domain	Cytoplasmic Membrane	--
A0A099F8Q3	Co-chaperonin GroES OS=Paracoccus versutus OX=34007 GN=groES PE=3 SV=1	groES	0	0	0	0.750083	0.676651	0.84516	inf	0.00412303	0.0070853	up	--	GO:0005737 cytoplasm	GO:0005524 ATP binding;GO:0140662 ATP-dependent protein folding chaperone	O: Posttranslational modification, protein turnover, chaperones	K04078	--	IPR020818: GroES chaperonin family;IPR037124: GroES chaperonin superfamily;IPR018369: Chaperonin GroES, conserved site;IPR011032: GroES-like superfamily	Cytoplasmic	--
A0A099F8V5	Nucleoside-binding protein OS=Paracoccus versutus OX=34007 GN=ATH84_104912 PE=4 SV=1	ATH84_104912	0	0	0	3.83526	3.9263	3.89507	inf	4.72437e-05	0.000667536	up	--	GO:0005886 plasma membrane	--	T: Signal transduction mechanisms	K07335	ko02010: ABC transporters	IPR003760: ABC transporter substrate-binding protein PnrA-like	--	CS pos: 23-24. AFA-QE. Pr: 0.9953
A0A099F8X3	Uncharacterized protein DUF883 OS=Paracoccus versutus OX=34007 GN=ATH84_1005168 PE=4 SV=1	ATH84_1005168	1.1015	0.413458	0.486392	36.9257	35.0941	35.0763	53.512	6.81391e-05	0.00079106	up	--	--	--	J: Translation, ribosomal structure and biogenesis	--	--	IPR043605: DUF883, C-terminal domain;IPR043604: DUF883, N-terminal domain	--	--
A0A099F909	Small ribosomal subunit protein uS11 OS=Paracoccus sphaerophysae OX=690417 GN=rpsK PE=3 SV=1	rpsK	0	0	0	32.5121	35.2502	32.7073	inf	0.000692831	0.00250239	up	GO:0006412 translation	GO:0005840 ribosome	GO:0003735 structural constituent of ribosome;GO:0019843 rRNA binding	J: Translation, ribosomal structure and biogenesis	K02948	ko03010: Ribosome	IPR018102: Ribosomal S11, conserved site;IPR001971: Ribosomal protein S11;IPR019981: Ribosomal protein S11, bacterial-type;IPR036967: Ribosomal protein S11 superfamily	Cytoplasmic	--
A0A099F962	Flagellar L-ring protein FlgH OS=Paracoccus halophilus OX=376733 GN=IT41_00090 PE=3 SV=1	IT41_00090	19.7944	13.4237	16.1396	7.06793	7.47407	7.75319	0.451707	0.0380523	0.04366	down	GO:0071973 bacterial-type flagellum-dependent cell motility	GO:0009279 cell outer membrane;GO:0009427 bacterial-type flagellum basal body, distal rod, L ring	GO:0003774 cytoskeletal motor activity	N: Cell motility	K02393	ko02040: Flagellar assembly	IPR000527: Flagellar L-ring protein	Outer Membrane	--
A0A099F999	Ribonucleoside-diphosphate reductase subunit beta OS=Paracoccus versutus OX=34007 GN=ATH84_104325 PE=3 SV=1	ATH84_104325	0	0	0	10.5474	10.5817	10.4424	inf	1.58338e-05	0.000366098	up	GO:0006260 DNA replication;GO:0009263 deoxyribonucleotide biosynthetic process	GO:0005971 ribonucleoside-diphosphate reductase complex	GO:0004748 ribonucleoside-diphosphate reductase activity, thioredoxin disulfide as acceptor;GO:0046872 metal ion binding	F: Nucleotide transport and metabolism	--	--	IPR000358: Ribonucleotide reductase small subunit family;IPR026494: Ribonucleoside-diphosphate reductase subunit beta;IPR009078: Ferritin-like superfamily;IPR033909: Ribonucleotide reductase small subunit;IPR030475: Ribonucleotide reductase small subunit, acitve site;IPR012348: Ribonucleotide reductase-like	Cytoplasmic	--
A0A099F9A4	Phospho-N-acetylmuramoyl-pentapeptide-transferase OS=Paracoccus halophilus OX=376733 GN=mraY PE=3 SV=1	mraY	0	0	0	0.424589	0.316782	0.243125	inf	0.0248257	0.0294473	up	GO:0007049 cell cycle;GO:0008360 regulation of cell shape;GO:0009252 peptidoglycan biosynthetic process;GO:0051301 cell division;GO:0071555 cell wall organization	GO:0005886 plasma membrane;GO:0016021 integral component of membrane	GO:0008963 phospho-N-acetylmuramoyl-pentapeptide-transferase activity;GO:0046872 metal ion binding;GO:0051992 UDP-N-acetylmuramoyl-L-alanyl-D-glutamyl-meso-2,6-diaminopimelyl-D-alanyl-D-alanine:undecaprenyl-phosphate transferase activity	M: Cell wall/membrane/envelope biogenesis	K01000	ko00550: Peptidoglycan biosynthesis;ko01100: Metabolic pathways;ko01502: Vancomycin resistance	IPR000715: Glycosyl transferase, family 4;IPR003524: Phospho-N-acetylmuramoyl-pentapeptide transferase;IPR018480: Phospho-N-acetylmuramoyl-pentapeptide transferase, conserved site	Cytoplasmic Membrane	--
A0A099F9C0	ATP-binding protein OS=Paracoccus halophilus OX=376733 GN=IT41_01180 PE=3 SV=1	IT41_01180	0	0	0	0.609377	0.594313	0.539543	inf	0.00133063	0.00352703	up	--	GO:0005886 plasma membrane	GO:0005524 ATP binding;GO:0015424 ABC-type amino acid transporter activity	E: Amino acid transport and metabolism	K02028	--	IPR000048: IQ motif, EF-hand binding site;IPR003593: AAA+ ATPase domain;IPR017871: ABC transporter-like, conserved site;IPR027417: P-loop containing nucleoside triphosphate hydrolase;IPR030679: ABC-type amino acid transport system, ATPase component, HisP-type;IPR003439: ABC transporter-like, ATP-binding domain	Cytoplasmic Membrane	--
A0A099F9C2	aldehyde dehydrogenase (NAD(+)) OS=Paracoccus halophilus OX=376733 GN=IT41_01195 PE=3 SV=1	IT41_01195	0	0	0	1.10785	1.27029	1.29947	inf	0.00235617	0.00479083	up	GO:0019608 nicotine catabolic process	--	GO:0016620 oxidoreductase activity, acting on the aldehyde or oxo group of donors, NAD or NADP as acceptor	I: Lipid transport and metabolism	K00128	ko00010: Glycolysis / Gluconeogenesis;ko00053: Ascorbate and aldarate metabolism;ko00071: Fatty acid degradation;ko00280: Valine, leucine and isoleucine degradation;ko00310: Lysine degradation;ko00330: Arginine and proline metabolism;ko00340: Histidine metabolism;ko00380: Tryptophan metabolism;ko00410: beta-Alanine metabolism;ko00561: Glycerolipid metabolism;ko00620: Pyruvate metabolism;ko00625: …	IPR016162: Aldehyde dehydrogenase, N-terminal;IPR016161: Aldehyde/histidinol dehydrogenase;IPR015590: Aldehyde dehydrogenase domain;IPR016160: Aldehyde dehydrogenase, cysteine active site;IPR016163: Aldehyde dehydrogenase, C-terminal	Cytoplasmic	--
A0A099F9I8	Sec translocon accessory complex subunit YajC OS=Paracoccus versutus OX=34007 GN=ATH84_1005144 PE=3 SV=1	ATH84_1005144	0.384599	0.133635	0	11.8983	12.0756	12.433	70.2518	1.29008e-06	0.000105206	up	GO:0015031 protein transport	GO:0005886 plasma membrane;GO:0016021 integral component of membrane	--	U: Intracellular trafficking, secretion, and vesicular transport	K03210	ko02024: Quorum sensing;ko03060: Protein export;ko03070: Bacterial secretion system	IPR003849: Preprotein translocase YajC	Cytoplasmic Membrane	--
A0A099F9N0	Iron-sulfur cluster carrier protein OS=Paracoccus halophilus OX=376733 GN=IT41_01070 PE=3 SV=1	IT41_01070	0	0	0	0.411506	0.60704	0.600651	inf	0.0138298	0.0177545	up	GO:0016226 iron-sulfur cluster assembly	--	GO:0005524 ATP binding;GO:0016887 ATP hydrolysis activity;GO:0046872 metal ion binding;GO:0051536 iron-sulfur cluster binding;GO:0140663 ATP-dependent FeS chaperone activity	D: Cell cycle control, cell division, chromosome partitioning	K03593	--	IPR034904: Fe-S cluster assembly domain superfamily;IPR027417: P-loop containing nucleoside triphosphate hydrolase;IPR019591: Mrp/NBP35 ATP-binding protein;IPR002744: MIP18 family-like;IPR000808: Mrp, conserved site;IPR033756: Flagellum site-determining protein YlxH/ Fe-S cluster assembling factor NBP35	Cytoplasmic Membrane	--
A0A099F9W6	Acyl carrier protein OS=Paracoccus sphaerophysae OX=690417 GN=acpP PE=3 SV=1	acpP	0.957088	0.561843	0.736105	10.0931	11.4458	9.32521	13.6868	0.00328485	0.00599613	up	--	GO:0005737 cytoplasm	GO:0000036 acyl carrier activity;GO:0031177 phosphopantetheine binding	I: Lipid transport and metabolism	K02078	ko01100: Metabolic pathways;ko01110: Biosynthesis of secondary metabolites	IPR036736: ACP-like superfamily;IPR009081: Phosphopantetheine binding ACP domain;IPR020806: Polyketide synthase, phosphopantetheine-binding domain;IPR003231: Acyl carrier protein (ACP);IPR006162: Phosphopantetheine attachment site	Cytoplasmic	--
A0A099FA02	Chaperone protein DnaJ OS=Paracoccus versutus OX=34007 GN=dnaJ PE=3 SV=1	dnaJ	0	0.391858	0	1.54056	1.47958	1.50335	11.5437	0.00797405	0.0114365	up	GO:0006260 DNA replication;GO:0006457 protein folding;GO:0009408 response to heat	GO:0005737 cytoplasm	GO:0005524 ATP binding;GO:0008270 zinc ion binding;GO:0031072 heat shock protein binding;GO:0051082 unfolded protein binding	O: Posttranslational modification, protein turnover, chaperones	K03686	--	IPR036869: Chaperone J-domain superfamily;IPR001623: DnaJ domain;IPR001305: Heat shock protein DnaJ, cysteine-rich domain;IPR008971: HSP40/DnaJ peptide-binding;IPR036410: Heat shock protein DnaJ, cysteine-rich domain superfamily;IPR012724: Chaperone DnaJ;IPR002939: Chaperone DnaJ, C-terminal;IPR018253: DnaJ domain, conserved site	Cytoplasmic	--
A0A099FA73	Radical SAM protein OS=Paracoccus sphaerophysae OX=690417 GN=IC63_09615 PE=4 SV=1	IC63_09615	0	0	0	0.170546	0.122418	0.185513	inf	0.0139452	0.017824	up	--	--	GO:0003824 catalytic activity;GO:0046872 metal ion binding;GO:0051539 4 iron, 4 sulfur cluster binding	D: Cell cycle control, cell division, chromosome partitioning;H: Coenzyme transport and metabolism	K06139	--	IPR007197: Radical SAM;IPR023992: Pre-heme d1 synthase NirJ;IPR017200: Coenzyme PQQ synthesis protein E-like;IPR034480: Heme carboxy lyase-like;IPR013785: Aldolase-type TIM barrel	Cytoplasmic	--
A0A099FAE3	GTP pyrophosphokinase rsh OS=Paracoccus versutus OX=34007 GN=ATH84_1005162 PE=3 SV=1	ATH84_1005162	0	0	0	1.45913	1.41022	1.43766	inf	9.71445e-05	0.00094422	up	GO:0015969 guanosine tetraphosphate metabolic process;GO:0016310 phosphorylation	--	GO:0005524 ATP binding;GO:0005525 GTP binding;GO:0008728 GTP diphosphokinase activity;GO:0016301 kinase activity	T: Signal transduction mechanisms;K: Transcription	K01139	ko00230: Purine metabolism;ko01100: Metabolic pathways	IPR012675: Beta-grasp domain superfamily;IPR007685: RelA/SpoT;IPR002912: ACT domain;IPR006674: HD domain;IPR003607: HD/PDEase domain;IPR043519: Nucleotidyltransferase superfamily;IPR004095: TGS;IPR012676: TGS-like;IPR033655: RelA/SpoT, TGS domain;IPR004811: RelA/SpoT family;IPR045600: RelA/SpoT, AH and RIS domains;IPR045865: ACT-like domain	Cytoplasmic	--
A0A099FAE8	Ion transporter superfamily protein YfcC OS=Paracoccus versutus OX=34007 GN=ATH84_104712 PE=4 SV=1	ATH84_104712	0	0	0	1.0247	0.864476	0.997693	inf	0.00263816	0.00514474	up	--	GO:0005886 plasma membrane;GO:0016021 integral component of membrane	--	R: General function prediction only	--	--	IPR018385: C4-dicarboxylate anaerobic carrier-like	Cytoplasmic Membrane	--
A0A099FAF7	Uncharacterized protein DUF4202 OS=Paracoccus versutus OX=34007 GN=ATH84_100711 PE=4 SV=1	ATH84_100711	0	0	0	1.3881	1.44083	1.35132	inf	0.000347302	0.00174624	up	--	--	--	--	--	--	IPR025255: Protein of unknown function DUF4202	Cytoplasmic	--
A0A099FAG3	Salt-induced outer membrane protein OS=Paracoccus versutus OX=34007 GN=ATH84_1005135 PE=4 SV=1	ATH84_1005135	2.39476	1.91006	2.14381	104.652	110.068	108.271	50.0867	0.000205811	0.00135374	up	--	--	--	M: Cell wall/membrane/envelope biogenesis	K07283	--	IPR007433: Protein of unknown function DUF481	Outer Membrane	CS pos: 23-24. AFA-QS. Pr: 0.9656
A0A099FAI0	DNA-binding protein H-NS OS=Paracoccus versutus OX=34007 GN=ATH84_1003148 PE=3 SV=1	ATH84_1003148	0	0	0.318948	6.12263	5.97884	6.19262	57.3575	9.28624e-06	0.000281222	up	GO:0006355 regulation of transcription, DNA-templated	GO:0005737 cytoplasm;GO:0009295 nucleoid	GO:0003677 DNA binding;GO:0030527 structural constituent of chromatin	K: Transcription	K03746	--	IPR037150: Histone-like protein H-NS, C-terminal domain superfamily;IPR027444: Histone-like protein H-NS, C-terminal domain;IPR001801: Histone-like protein H-NS	--	--
A0A099FAJ7	LPS-assembly lipoprotein OS=Paracoccus versutus OX=34007 GN=ATH84_1003133 PE=4 SV=1	ATH84_1003133	0	0	0	1.35942	1.38012	1.22851	inf	0.00128527	0.00347137	up	--	--	--	S: Function unknown	K03643	--	IPR007485: LPS-assembly lipoprotein LptE	--	CS pos: 17-18. LAG-CG. Pr: 0.9900
A0A099FAK4	Small ribosomal subunit protein uS15 OS=Paracoccus versutus OX=34007 GN=rpsO PE=3 SV=1	rpsO	0	0	0	25.8156	28.5228	27.5208	inf	0.000837689	0.00277546	up	GO:0006412 translation	GO:0005737 cytoplasm;GO:0005840 ribosome	GO:0003735 structural constituent of ribosome;GO:0019843 rRNA binding	J: Translation, ribosomal structure and biogenesis	K02956	ko03010: Ribosome	IPR000589: Ribosomal protein S15;IPR005290: Ribosomal protein S15, bacterial-type;IPR009068: S15/NS1, RNA-binding	Cytoplasmic	--
A0A099FAL3	3-isopropylmalate dehydrogenase OS=Paracoccus versutus OX=34007 GN=leuB PE=3 SV=1	leuB	0.237279	0.173903	0.72026	12.9455	12.7806	12.7376	33.9952	3.44039e-05	0.000559169	up	GO:0009098 leucine biosynthetic process	GO:0005737 cytoplasm	GO:0000287 magnesium ion binding;GO:0003862 3-isopropylmalate dehydrogenase activity;GO:0051287 NAD binding	C: Energy production and conversion;E: Amino acid transport and metabolism	K00052	ko00290: Valine, leucine and isoleucine biosynthesis;ko00660: C5-Branched dibasic acid metabolism;ko01100: Metabolic pathways;ko01110: Biosynthesis of secondary metabolites;ko01210: 2-Oxocarboxylic acid metabolism;ko01230: Biosynthesis of amino acids	IPR019818: Isocitrate/isopropylmalate dehydrogenase, conserved site;IPR004429: Isopropylmalate dehydrogenase;IPR024084: Isopropylmalate dehydrogenase-like domain	Cytoplasmic	--
A0A099FAT3	Stress-induced morphogen OS=Paracoccus versutus OX=34007 GN=ATH84_1005171 PE=3 SV=1	ATH84_1005171	0	0	0	0.220372	0.244744	0.236737	inf	0.000938483	0.00294676	up	--	--	--	K: Transcription;T: Signal transduction mechanisms	--	--	IPR036065: BolA-like superfamily;IPR002634: BolA protein	--	--
A0A099FAU1	UPF0260 protein ATH84_103543 OS=Paracoccus versutus OX=34007 GN=ATH84_103543 PE=3 SV=1	ATH84_103543	0	0	0	0.203689	0.281062	0.349654	inf	0.0222159	0.0266731	up	--	--	--	R: General function prediction only	K09160	--	IPR008228: Uncharacterised conserved protein UCP006173;IPR005358: Putative zinc- or iron-chelating domain containing protein	Cytoplasmic	--
A0A099FAU6	Ribose-5-phosphate isomerase A OS=Paracoccus versutus OX=34007 GN=rpiA PE=3 SV=1	rpiA	0	0.0593533	0	3.43312	3.61604	3.22792	173.151	0.000794209	0.00271113	up	GO:0009052 pentose-phosphate shunt, non-oxidative branch	--	GO:0004751 ribose-5-phosphate isomerase activity	G: Carbohydrate transport and metabolism	K01807	ko00030: Pentose phosphate pathway;ko00710: Carbon fixation by Calvin cycle;ko01100: Metabolic pathways;ko01110: Biosynthesis of secondary metabolites;ko01120: Microbial metabolism in diverse environments;ko01200: Carbon metabolism;ko01230: Biosynthesis of amino acids	IPR037171: NagB/RpiA transferase-like;IPR004788: Ribose 5-phosphate isomerase, type A;IPR020672: Ribose-5-phosphate isomerase, type A, subgroup	Cytoplasmic Membrane	--
A0A099FAZ9	Acetone carboxylase gamma subunit OS=Paracoccus versutus OX=34007 GN=ATH84_101393 PE=4 SV=1	ATH84_101393	4.51234	2.52311	2.96063	38.2783	39.1572	37.7061	11.5187	3.818e-06	0.000158094	up	GO:0043443 acetone metabolic process	--	GO:0005524 ATP binding;GO:0018710 acetone carboxylase activity	Q: Secondary metabolites biosynthesis, transport and catabolism	--	--	IPR016750: Acetophenone carboxylase beta subunit/Acetone carboxylase gamma subunit	Cytoplasmic	--
A0A099FB03	Uncharacterized protein OS=Paracoccus versutus OX=34007 GN=ATH84_100815 PE=4 SV=1	ATH84_100815	0	0	0	0.561963	0.52926	0.623763	inf	0.00234107	0.00477923	up	--	--	--	--	--	--	--	--	CS pos: 20-21. ALA-DG. Pr: 0.9713
A0A099FB33	DNA-directed DNA polymerase OS=Paracoccus versutus OX=34007 GN=ATH84_1003134 PE=3 SV=1	ATH84_1003134	0	0	0	0.365816	0.508278	0.419419	inf	0.00915578	0.0126642	up	--	--	--	L: Replication, recombination and repair	K02340	ko03030: DNA replication;ko03430: Mismatch repair;ko03440: Homologous recombination	IPR027417: P-loop containing nucleoside triphosphate hydrolase;IPR008921: DNA polymerase III, clamp loader complex, gamma/delta/delta subunit, C-terminal	Cytoplasmic	--
A0A099FB79	Imidazolonepropionase OS=Paracoccus sphaerophysae OX=690417 GN=hutI PE=3 SV=1	hutI	0	0	0	0.105066	0.195022	0.113977	inf	0.0403983	0.0461091	up	GO:0019556 histidine catabolic process to glutamate and formamide;GO:0019557 histidine catabolic process to glutamate and formate	GO:0005737 cytoplasm	GO:0005506 iron ion binding;GO:0008270 zinc ion binding;GO:0050480 imidazolonepropionase activity	Q: Secondary metabolites biosynthesis, transport and catabolism	K01487	ko00230: Purine metabolism;ko01100: Metabolic pathways;ko01232: Nucleotide metabolism	IPR005920: Imidazolonepropionase;IPR032466: Metal-dependent hydrolase;IPR011059: Metal-dependent hydrolase, composite domain superfamily;IPR006680: Amidohydrolase-related	Cytoplasmic	--
A0A099FB85	LuxR family transcriptional regulator OS=Paracoccus sphaerophysae OX=690417 GN=IC63_06425 PE=4 SV=1	IC63_06425	0	0	0	0.19197	0.19357	0.262008	inf	0.0112445	0.014935	up	GO:0000160 phosphorelay signal transduction system;GO:0006071 glycerol metabolic process;GO:0006355 regulation of transcription, DNA-templated	--	GO:0003677 DNA binding	T: Signal transduction mechanisms;K: Transcription	K07684	ko02020: Two-component system	IPR011006: CheY-like superfamily;IPR000792: Transcription regulator LuxR, C-terminal;IPR001789: Signal transduction response regulator, receiver domain;IPR016032: Signal transduction response regulator, C-terminal effector	Cytoplasmic	--
A0A099FBA6	Uncharacterized protein DUF4440 OS=Paracoccus versutus OX=34007 GN=ATH84_103549 PE=4 SV=1	ATH84_103549	0	0	0	0.862796	0.728438	0.847411	inf	0.00271662	0.0052244	up	--	--	--	--	--	--	IPR027843: Domain of unknown function DUF4440;IPR032710: NTF2-like domain superfamily	--	--
A0A099FBB7	Cold-shock DNA-binding protein OS=Paracoccus versutus OX=34007 GN=ATH84_101380 PE=4 SV=1	ATH84_101380	0	0	0.208689	0.580932	0.728868	0.680355	9.53648	0.00368917	0.00651583	up	--	GO:0005829 cytosol	GO:0003677 DNA binding	K: Transcription	K03704	--	IPR012340: Nucleic acid-binding, OB-fold;IPR002059: Cold-shock protein, DNA-binding;IPR019844: Cold-shock (CSD) domain;IPR011129: Cold shock domain;IPR012156: Cold shock, CspA	Cytoplasmic	--
A0A099FBC7	Molybdopterin synthase subunit MoaD OS=Paracoccus versutus OX=34007 GN=ATH84_10073 PE=4 SV=1	ATH84_10073	0	0	0	0.167378	0.119873	0.115269	inf	0.0150618	0.0189875	up	GO:0006777 Mo-molybdopterin cofactor biosynthetic process	GO:0005829 cytosol;GO:1990133 molybdopterin cofactor (Moco) biosynthesis adenylyltransferase complex;GO:1990140 MPT synthase complex	GO:0000166 nucleotide binding	H: Coenzyme transport and metabolism	K03636	ko04122: Sulfur relay system	IPR016155: Molybdopterin synthase/thiamin biosynthesis sulphur carrier, beta-grasp;IPR003749: Sulfur carrier ThiS/MoaD-like;IPR012675: Beta-grasp domain superfamily	--	--
A0A099FBD0	Uncharacterized protein OS=Paracoccus versutus OX=34007 GN=ATH84_103523 PE=4 SV=1	ATH84_103523	0	0	0	0.534535	0.643339	0.622955	inf	0.00308041	0.00570353	up	--	--	--	--	--	--	--	--	CS pos: 17-18. VAS-CG. Pr: 0.9992
A0A099FBE0	Phospholipid/cholesterol/gamma-HCH transport system ATP-binding protein OS=Paracoccus versutus OX=34007 GN=ATH84_100730 PE=4 SV=1	ATH84_100730	0	0	0	0.315619	0.266058	0.242476	inf	0.00609948	0.00938287	up	--	--	GO:0005524 ATP binding	M: Cell wall/membrane/envelope biogenesis	K02065	ko02010: ABC transporters	IPR003439: ABC transporter-like, ATP-binding domain;IPR027417: P-loop containing nucleoside triphosphate hydrolase;IPR017871: ABC transporter-like, conserved site;IPR003593: AAA+ ATPase domain	Cytoplasmic Membrane	--
A0A099FBF5	Pyruvate dehydrogenase E1 component OS=Paracoccus sphaerophysae OX=690417 GN=aceE PE=4 SV=1	aceE	24.292	15.9	17.0413	7.68725	7.30007	7.04387	0.384936	0.0460305	0.0520893	down	GO:0006096 glycolytic process	--	GO:0004739 pyruvate dehydrogenase (acetyl-transferring) activity	C: Energy production and conversion	K00163	ko00010: Glycolysis / Gluconeogenesis;ko00020: Citrate cycle (TCA cycle);ko00620: Pyruvate metabolism;ko00785: Lipoic acid metabolism;ko01100: Metabolic pathways;ko01110: Biosynthesis of secondary metabolites;ko01120: Microbial metabolism in diverse environments;ko01200: Carbon metabolism;ko01210: 2-Oxocarboxylic acid metabolism	IPR041621: Pyruvate dehydrogenase E1 component, middle domain;IPR004660: Pyruvate dehydrogenase E1 component;IPR009014: Transketolase C-terminal/Pyruvate-ferredoxin oxidoreductase domain II;IPR005474: Transketolase, N-terminal;IPR029061: Thiamin diphosphate-binding fold;IPR035807: Pyruvate dehydrogenase E1 component, N-terminal	Cytoplasmic	--
A0A099FBI7	Chaperone protein DnaK OS=Paracoccus versutus OX=34007 GN=dnaK PE=2 SV=1	dnaK	0.381981	0	0.70863	4.61836	4.98013	4.41257	12.847	0.000109297	0.00100829	up	--	--	GO:0005524 ATP binding;GO:0051082 unfolded protein binding;GO:0140662 ATP-dependent protein folding chaperone	O: Posttranslational modification, protein turnover, chaperones	K04043	ko03018: RNA degradation	IPR029047: Heat shock protein 70kD, peptide-binding domain superfamily;IPR029048: Heat shock protein 70kD, C-terminal domain superfamily;IPR043129: ATPase, nucleotide binding domain;IPR018181: Heat shock protein 70, conserved site;IPR013126: Heat shock protein 70 family;IPR012725: Chaperone DnaK	Cytoplasmic	--
A0A099FBK4	Lipoprotein-anchoring transpeptidase ErfK/SrfK OS=Paracoccus versutus OX=34007 GN=ATH84_1001407 PE=3 SV=1	ATH84_1001407	0	0	0	2.82413	2.85721	2.93105	inf	0.00012117	0.0010506	up	GO:0008360 regulation of cell shape;GO:0009252 peptidoglycan biosynthetic process;GO:0071555 cell wall organization	--	GO:0016757 glycosyltransferase activity;GO:0071972 peptidoglycan L,D-transpeptidase activity	M: Cell wall/membrane/envelope biogenesis	K16291	--	IPR038063: L,D-transpeptidase catalytic domain-like;IPR005490: L,D-transpeptidase catalytic domain;IPR006311: Twin-arginine translocation pathway, signal sequence	--	CS pos: 31-32. AIA-QS. Pr: 0.6791
A0A099FBM7	Ribosome hibernation promoting factor OS=Paracoccus versutus OX=34007 GN=hpf PE=3 SV=1	hpf	0.172087	0.387737	0.27212	15.2872	15.0195	15.2385	54.7455	4.0482e-08	1.76502e-05	up	GO:0044238 primary metabolic process;GO:0045900 negative regulation of translational elongation	GO:0022627 cytosolic small ribosomal subunit	GO:0043022 ribosome binding;GO:0043024 ribosomal small subunit binding	J: Translation, ribosomal structure and biogenesis	K05808	--	IPR036567: Ribosome hibernation promotion factor-like;IPR034694: Ribosome hibernation promoting factor, long/plastid;IPR003489: Ribosome hibernation promoting factor/RaiA;IPR038416: Sigma 54 modulation/S30EA ribosomal protein, C-terminal domain superfamily;IPR032528: Sigma 54 modulation/S30EA ribosomal protein, C-terminal	Cytoplasmic	--
A0A099FBV5	AsnC family transcriptional regulator OS=Paracoccus versutus OX=34007 GN=BDD41_2602 PE=4 SV=1	BDD41_2602	0	0	0	0.509939	0.483838	0.563916	inf	0.0020558	0.00447526	up	GO:0006355 regulation of transcription, DNA-templated	--	GO:0043565 sequence-specific DNA binding	K: Transcription	K03719	--	IPR011008: Dimeric alpha-beta barrel;IPR036390: Winged helix DNA-binding domain superfamily;IPR019888: Transcription regulator AsnC-like;IPR000485: AsnC-type HTH domain;IPR036388: Winged helix-like DNA-binding domain superfamily;IPR019887: Transcription regulator AsnC/Lrp, ligand binding domain	Cytoplasmic	--
A0A099FC08	Two-component system response regulator RegA OS=Paracoccus versutus OX=34007 GN=ATH84_1003147 PE=4 SV=1	ATH84_1003147	0	0	0	0.925944	1.10802	1.10667	inf	0.0033196	0.00602702	up	GO:0000160 phosphorelay signal transduction system	--	GO:0003677 DNA binding	T: Signal transduction mechanisms;K: Transcription	K15012	ko02020: Two-component system	IPR001789: Signal transduction response regulator, receiver domain;IPR011006: CheY-like superfamily	Cytoplasmic	--
A0A099FC30	Polyribonucleotide nucleotidyltransferase OS=Paracoccus versutus OX=34007 GN=pnp PE=3 SV=1	pnp	1.20453	0.721905	1.31219	18.3712	18.4457	19.4448	17.3721	2.22933e-05	0.000444078	up	GO:0006396 RNA processing;GO:0006402 mRNA catabolic process	GO:0005737 cytoplasm	GO:0000287 magnesium ion binding;GO:0003723 RNA binding;GO:0004654 polyribonucleotide nucleotidyltransferase activity	J: Translation, ribosomal structure and biogenesis	K00962	ko03018: RNA degradation	IPR027408: PNPase/RNase PH domain superfamily;IPR036612: K Homology domain, type 1 superfamily;IPR036456: Polyribonucleotide nucleotidyltransferase, RNA-binding domain superfamily;IPR012162: Polyribonucleotide nucleotidyltransferase;IPR015847: Exoribonuclease, phosphorolytic domain 2;IPR036345: Exoribonuclease, PH domain 2 superfamily;IPR012340: Nucleic acid-binding, OB-fold;IPR022967: RNA-bindin…	Cytoplasmic	--
A0A099FC95	SCP domain-containing protein OS=Paracoccus versutus OX=34007 GN=ATH84_1001406 PE=4 SV=1	ATH84_1001406	0.450283	0	0	1.25502	1.16776	1.27063	8.20242	0.0154405	0.0193441	up	--	--	--	D: Cell cycle control, cell division, chromosome partitioning;R: General function prediction only	--	--	IPR035940: CAP superfamily;IPR014044: CAP domain	--	CS pos: 17-18. LAA-CQ. Pr: 0.9996
A0A099FCD3	ATP-dependent Clp protease adapter protein ClpS OS=Paracoccus versutus OX=34007 GN=clpS PE=3 SV=1	clpS	0	0	0	0.642686	0.840133	0.768218	inf	0.00586021	0.00912984	up	GO:0006508 proteolysis;GO:0030163 protein catabolic process	--	--	O: Posttranslational modification, protein turnover, chaperones	K06891	--	IPR014719: Ribosomal protein L7/L12, C-terminal/adaptor protein ClpS-like;IPR003769: Adaptor protein ClpS, core;IPR022935: ATP-dependent Clp protease adaptor protein ClpS	Cytoplasmic	--
A0A099FCE4	ATP-dependent protease subunit HslV OS=Paracoccus versutus OX=34007 GN=hslV PE=3 SV=1	hslV	0	0	0	2.45099	2.20772	2.60852	inf	0.00230815	0.00473737	up	GO:0051603 proteolysis involved in cellular protein catabolic process	GO:0005839 proteasome core complex;GO:0009376 HslUV protease complex	GO:0004298 threonine-type endopeptidase activity;GO:0046872 metal ion binding	O: Posttranslational modification, protein turnover, chaperones	K01419	--	IPR001353: Proteasome, subunit alpha/beta;IPR023333: Proteasome B-type subunit;IPR022281: ATP-dependent protease, HslV subunit;IPR029055: Nucleophile aminohydrolases, N-terminal	Cytoplasmic	--
A0A099FCG2	Glutathione S-transferase OS=Paracoccus versutus OX=34007 GN=ATH84_1003136 PE=4 SV=1	ATH84_1003136	0	0	0	0.377718	0.331254	0.390475	inf	0.00240228	0.00485225	up	GO:0006749 glutathione metabolic process;GO:0046274 lignin catabolic process	--	--	O: Posttranslational modification, protein turnover, chaperones	K00799	ko00480: Glutathione metabolism;ko01100: Metabolic pathways	IPR010987: Glutathione S-transferase, C-terminal-like;IPR036249: Thioredoxin-like superfamily;IPR040079: Glutathione transferase family;IPR036282: Glutathione S-transferase, C-terminal domain superfamily;IPR004045: Glutathione S-transferase, N-terminal	Cytoplasmic	--
A0A099FCH0	Adenine phosphoribosyltransferase OS=Paracoccus versutus OX=34007 GN=apt PE=3 SV=1	apt	0	0	0	0.117025	0.112995	0.0944852	inf	0.00409091	0.00705299	up	GO:0006166 purine ribonucleoside salvage;GO:0006168 adenine salvage;GO:0044209 AMP salvage	GO:0005737 cytoplasm	GO:0003999 adenine phosphoribosyltransferase activity	F: Nucleotide transport and metabolism	K00759	ko00230: Purine metabolism;ko01100: Metabolic pathways;ko01232: Nucleotide metabolism	IPR000836: Phosphoribosyltransferase domain;IPR005764: Adenine phosphoribosyl transferase;IPR029057: Phosphoribosyltransferase-like	Cytoplasmic	--
A0A099FCH6	NADP-dependent 3-hydroxy acid dehydrogenase YdfG OS=Paracoccus versutus OX=34007 GN=ATH84_1003118 PE=3 SV=1	ATH84_1003118	0	0	0	0.785914	0.726311	0.658153	inf	0.00259265	0.00509187	up	GO:0008202 steroid metabolic process	--	GO:0016491 oxidoreductase activity	C: Energy production and conversion	K21620	ko00052: Galactose metabolism;ko01100: Metabolic pathways	IPR002347: Short-chain dehydrogenase/reductase SDR;IPR020904: Short-chain dehydrogenase/reductase, conserved site;IPR036291: NAD(P)-binding domain superfamily	Cytoplasmic	--
A0A099FCI2	GntR family transcriptional regulator OS=Paracoccus versutus OX=34007 GN=ATH84_101331 PE=4 SV=1	ATH84_101331	0	0	0	0.67009	0.820579	0.674596	inf	0.00465744	0.00764973	up	GO:0045892 negative regulation of transcription, DNA-templated	--	GO:0003677 DNA binding;GO:0003700 DNA-binding transcription factor activity	K: Transcription	--	--	IPR011711: GntR, C-terminal;IPR036388: Winged helix-like DNA-binding domain superfamily;IPR036390: Winged helix DNA-binding domain superfamily;IPR000524: Transcription regulator HTH, GntR;IPR008920: Transcription regulator FadR/GntR, C-terminal	Cytoplasmic	--
A0A099FCP6	Protein HflK OS=Paracoccus versutus OX=34007 GN=ATH84_103536 PE=3 SV=1	ATH84_103536	0.195303	0	0	7.0625	7.13854	6.81809	107.623	2.14951e-06	0.000116654	up	--	GO:0016021 integral component of membrane	--	O: Posttranslational modification, protein turnover, chaperones	K04088	--	IPR010201: HflK;IPR001107: Band 7 domain;IPR036013: Band 7/SPFH domain superfamily	Cytoplasmic	--
A0A099FCZ5	RpiR family transcriptional regulator OS=Paracoccus versutus OX=34007 GN=ATH84_102096 PE=4 SV=1	ATH84_102096	0	0	0	0.863591	0.822462	0.885099	inf	0.000459344	0.00201136	up	GO:1901135 carbohydrate derivative metabolic process	--	GO:0003677 DNA binding;GO:0003700 DNA-binding transcription factor activity;GO:0097367 carbohydrate derivative binding	K: Transcription	--	--	IPR036388: Winged helix-like DNA-binding domain superfamily;IPR035472: RpiR-like, SIS domain;IPR009057: Homeobox-like domain superfamily;IPR046348: SIS domain superfamily;IPR000281: Helix-turn-helix protein RpiR;IPR001347: SIS domain	Cytoplasmic	--
A0A099FD14	Quinol monooxygenase YgiN OS=Paracoccus versutus OX=34007 GN=ATH84_102079 PE=4 SV=1	ATH84_102079	0	0	0	0.898811	0.865258	0.942088	inf	0.000607203	0.00232173	up	GO:0017000 antibiotic biosynthetic process	--	GO:0016491 oxidoreductase activity	H: Coenzyme transport and metabolism	--	--	IPR007138: Antibiotic biosynthesis monooxygenase domain;IPR011008: Dimeric alpha-beta barrel	--	--
A0A099FD26	Molecular chaperone Hsp33 OS=Paracoccus versutus OX=34007 GN=ATH84_1001399 PE=4 SV=1	ATH84_1001399	0	0	0	0.89433	0.924266	0.921732	inf	0.000110076	0.00100887	up	GO:0006457 protein folding	GO:0005737 cytoplasm	GO:0051082 unfolded protein binding	O: Posttranslational modification, protein turnover, chaperones	K04083	--	IPR000397: Heat shock protein Hsp33;IPR016153: Heat shock protein Hsp33, N-terminal;IPR023212: Heat shock protein Hsp33, helix hairpin bin domain superfamily;IPR016154: Heat shock protein Hsp33, C-terminal	Cytoplasmic	--
A0A099FD31	L,D-transpeptidase-like protein OS=Paracoccus versutus OX=34007 GN=ATH84_1001404 PE=3 SV=1	ATH84_1001404	0	0	0	0.471511	0.552356	0.490165	inf	0.00233695	0.00477401	up	GO:0008360 regulation of cell shape;GO:0009252 peptidoglycan biosynthetic process;GO:0071555 cell wall organization	--	GO:0016757 glycosyltransferase activity;GO:0071972 peptidoglycan L,D-transpeptidase activity	M: Cell wall/membrane/envelope biogenesis	--	--	IPR005490: L,D-transpeptidase catalytic domain;IPR038063: L,D-transpeptidase catalytic domain-like	--	CS pos: 19-20. LAS-CG. Pr: 0.9994
A0A099FD43	YlxR domain-containing protein OS=Paracoccus versutus OX=34007 GN=ATH84_1001420 PE=4 SV=1	ATH84_1001420	0	0	0	1.05199	0.964515	0.947486	inf	0.00107193	0.00317008	up	--	--	--	R: General function prediction only	K07742	--	IPR007393: YlxR domain;IPR029064: 50S ribosomal protein L30e-like;IPR037465: YlxR;IPR035931: YlxR-like superfamily	--	--
A0A099FD63	Sorbitol-binding protein /mannitol-binding protein OS=Paracoccus versutus OX=34007 GN=ATH84_103338 PE=3 SV=1	ATH84_103338	0	0	0	7.85695	7.6665	7.76459	inf	5.01703e-05	0.000678084	up	--	GO:0042597 periplasmic space	--	G: Carbohydrate transport and metabolism	K10227	ko02010: ABC transporters	IPR006059: Bacterial extracellular solute-binding protein	Periplasmic	CS pos: 23-24. AVA-ET. Pr: 0.9634
A0A099FD92	Flavin reductase (DIM6/NTAB) family NADH-FMN oxidoreductase RutF OS=Paracoccus versutus OX=34007 GN=ATH84_101350 PE=4 SV=1	ATH84_101350	0	0	0	1.65795	1.53973	1.56465	inf	0.000513301	0.00214381	up	--	--	GO:0010181 FMN binding;GO:0016646 oxidoreductase activity, acting on the CH-NH group of donors, NAD or NADP as acceptor	C: Energy production and conversion	--	--	IPR002563: Flavin reductase like domain;IPR012349: FMN-binding split barrel	--	--
A0A099FDE0	Glutathione S-transferase OS=Paracoccus versutus OX=34007 GN=ATH84_101347 PE=4 SV=1	ATH84_101347	0	0	0	2.37779	2.12151	1.96651	inf	0.00308162	0.00570353	up	GO:0006749 glutathione metabolic process	--	GO:0016740 transferase activity	O: Posttranslational modification, protein turnover, chaperones	K00799	ko00480: Glutathione metabolism;ko01100: Metabolic pathways	IPR040079: Glutathione transferase family;IPR036282: Glutathione S-transferase, C-terminal domain superfamily;IPR004045: Glutathione S-transferase, N-terminal;IPR004046: Glutathione S-transferase, C-terminal;IPR036249: Thioredoxin-like superfamily;IPR010987: Glutathione S-transferase, C-terminal-like	Cytoplasmic	--
A0A099FDS9	Uncharacterized membrane protein (DUF485 family) OS=Paracoccus versutus OX=34007 GN=ATH84_103360 PE=4 SV=1	ATH84_103360	0	0	0	3.89123	3.29636	2.93994	inf	0.00668822	0.0100455	up	--	GO:0005886 plasma membrane;GO:0016021 integral component of membrane	--	S: Function unknown	--	--	IPR007436: Protein of unknown function DUF485	Cytoplasmic Membrane	--
A0A099FDV7	NitT/TauT family transport system ATP-binding protein OS=Paracoccus versutus OX=34007 GN=ATH84_103324 PE=4 SV=1	ATH84_103324	0	0	0	0.160389	0.160848	0.19793	inf	0.00512579	0.00822497	up	--	GO:0005886 plasma membrane	GO:0005524 ATP binding	P: Inorganic ion transport and metabolism	K02049	--	IPR017871: ABC transporter-like, conserved site;IPR027417: P-loop containing nucleoside triphosphate hydrolase;IPR003439: ABC transporter-like, ATP-binding domain;IPR003593: AAA+ ATPase domain	Cytoplasmic Membrane	--
A0A099FDX0	Plasmid segregation oscillating ATPase ParF OS=Paracoccus versutus OX=34007 GN=ATH84_102080 PE=4 SV=1	ATH84_102080	0	0	0	1.23964	1.39639	1.49333	inf	0.00287079	0.0054232	up	GO:0030435 sporulation resulting in formation of a cellular spore	--	GO:0005524 ATP binding;GO:0016887 ATP hydrolysis activity	D: Cell cycle control, cell division, chromosome partitioning;N: Cell motility	K03496	--	IPR015223: ATPase MipZ;IPR027417: P-loop containing nucleoside triphosphate hydrolase	Cytoplasmic	--
A0A099FE19	Exopolyphosphatase/guanosine-5'-triphosphate, 3'-diphosphate pyrophosphatase OS=Paracoccus versutus OX=34007 GN=ATH84_102076 PE=4 SV=1	ATH84_102076	0.348904	0	0	1.17488	1.20179	1.21016	10.2803	0.0109123	0.0145752	up	--	--	GO:0016462 pyrophosphatase activity	F: Nucleotide transport and metabolism;T: Signal transduction mechanisms	K01524	ko00230: Purine metabolism;ko01100: Metabolic pathways	IPR043129: ATPase, nucleotide binding domain;IPR003695: Ppx/GppA phosphatase	Cytoplasmic	--
A0A099FEF5	Peptidase inhibitor I78 family protein OS=Paracoccus versutus OX=34007 GN=ATH84_102081 PE=4 SV=1	ATH84_102081	0	0	0	1.09518	1.22117	0.876413	inf	0.00883728	0.0123552	up	--	--	--	--	--	--	--	--	CS pos: 18-19. LAA-CT. Pr: 0.9513
A0A099FEN0	Sorbitol ABC transporter ATP-binding protein /mannitol ABC transporter ATP-binding protein OS=Paracoccus versutus OX=34007 GN=ATH84_103335 PE=3 SV=1	ATH84_103335	0.247904	0	0	0.633405	0.628047	0.703485	7.92622	0.0143724	0.0182921	up	GO:0008643 carbohydrate transport	GO:0043190 ATP-binding cassette (ABC) transporter complex	GO:0005524 ATP binding;GO:0140359 ABC-type transporter activity	G: Carbohydrate transport and metabolism	K10111	ko02010: ABC transporters	IPR015855: ABC transporter, maltose/maltodextrin import, MalK-like;IPR027417: P-loop containing nucleoside triphosphate hydrolase;IPR013611: Transport-associated OB, type 2;IPR012340: Nucleic acid-binding, OB-fold;IPR008995: Molybdate/tungstate binding, C-terminal;IPR003593: AAA+ ATPase domain;IPR003439: ABC transporter-like, ATP-binding domain;IPR017871: ABC transporter-like, conserved site	Cytoplasmic Membrane	--
A0A099FEZ7	Dipeptide transport system permease protein OS=Paracoccus versutus OX=34007 GN=ATH84_102920 PE=3 SV=1	ATH84_102920	0	0	0	0.45782	0.423317	0.449982	inf	0.00055343	0.00221954	up	GO:0015031 protein transport;GO:0015833 peptide transport;GO:0055085 transmembrane transport	GO:0005886 plasma membrane;GO:0016021 integral component of membrane	--	E: Amino acid transport and metabolism;P: Inorganic ion transport and metabolism	K02034	ko02024: Quorum sensing	IPR035906: MetI-like superfamily;IPR025966: Oligopeptide transport permease C-like, N-terminal domain;IPR000515: ABC transporter type 1, transmembrane domain MetI-like	Cytoplasmic Membrane	--
A0A099FF12	Lon N-terminal domain-containing protein OS=Paracoccus versutus OX=34007 GN=ATH84_100869 PE=4 SV=1	ATH84_100869	0	0	0	0.725711	0.591071	0.586144	inf	0.00515593	0.00825834	up	GO:0006515 protein quality control for misfolded or incompletely synthesized proteins;GO:0034605 cellular response to heat	GO:0005737 cytoplasm	GO:0004176 ATP-dependent peptidase activity;GO:0004252 serine-type endopeptidase activity;GO:0005524 ATP binding;GO:0016887 ATP hydrolysis activity;GO:0043565 sequence-specific DNA binding	S: Function unknown	K07157	--	IPR015947: PUA-like superfamily;IPR003111: Lon protease, N-terminal domain;IPR046336: Lon protease, N-terminal domain superfamily	Cytoplasmic	--
A0A099FF21	DnaJ like chaperone protein OS=Paracoccus versutus OX=34007 GN=ATH84_102917 PE=4 SV=1	ATH84_102917	0	0	0	1.86805	2.48537	1.78497	inf	0.011458	0.0151648	up	--	GO:0005886 plasma membrane;GO:0016021 integral component of membrane	GO:0051087 chaperone binding	O: Posttranslational modification, protein turnover, chaperones	K05801	--	IPR036869: Chaperone J-domain superfamily;IPR001623: DnaJ domain;IPR007791: Co-chaperone DjlA, N-terminal;IPR029024: TerB-like	Cytoplasmic Membrane	--
A0A099FF45	HxlR family transcriptional regulator OS=Paracoccus versutus OX=34007 GN=ATH84_103321 PE=4 SV=1	ATH84_103321	0	0	0	0.38191	0.259901	0.282761	inf	0.0144436	0.0183589	up	--	--	GO:0003677 DNA binding	K: Transcription	--	--	IPR002577: Helix-turn-helix, HxlR type;IPR036390: Winged helix DNA-binding domain superfamily;IPR036388: Winged helix-like DNA-binding domain superfamily	--	--
A0A099FFP9	Small ribosomal subunit protein uS4 OS=Paracoccus versutus OX=34007 GN=rpsD PE=3 SV=1	rpsD	0.980687	0	0.784591	46.9598	46.358	47.1002	79.5444	7.19957e-08	1.99755e-05	up	GO:0006412 translation	GO:0015935 small ribosomal subunit	GO:0003735 structural constituent of ribosome;GO:0019843 rRNA binding	J: Translation, ribosomal structure and biogenesis	K02986	ko03010: Ribosome	IPR002942: RNA-binding S4 domain;IPR036986: RNA-binding S4 domain superfamily;IPR001912: Ribosomal protein S4/S9, N-terminal;IPR005709: Ribosomal protein S4, bacterial-type;IPR018079: Ribosomal protein S4, conserved site	Cytoplasmic	--
A0A099FG68	Elongation factor P OS=Paracoccus sphaerophysae OX=690417 GN=efp PE=3 SV=1	efp	0	0	0	1.09631	0.82875	0.948849	inf	0.00645998	0.00978708	up	--	GO:0005737 cytoplasm	GO:0003746 translation elongation factor activity	J: Translation, ribosomal structure and biogenesis	K02356	--	IPR020599: Translation elongation factor P/YeiP;IPR001059: Translation elongation factor P/YeiP, central;IPR012340: Nucleic acid-binding, OB-fold;IPR015365: Elongation factor P, C-terminal;IPR011768: Translation elongation factor P;IPR013852: Translation elongation factor P/YeiP, conserved site;IPR014722: Ribosomal protein L2, domain 2;IPR008991: Translation protein SH3-like domain superfamily;IP…	Cytoplasmic	--
A0A099FG94	Phosphate transport system permease protein PstA OS=Paracoccus versutus OX=34007 GN=ATH84_1002277 PE=3 SV=1	ATH84_1002277	0	0	0	0.246066	0.261067	0.195189	inf	0.00717328	0.0106121	up	GO:0035435 phosphate ion transmembrane transport	GO:0005887 integral component of plasma membrane	GO:0005315 inorganic phosphate transmembrane transporter activity	P: Inorganic ion transport and metabolism	K02038	ko02010: ABC transporters	IPR024573: Domain of unknown function DUF3333;IPR000515: ABC transporter type 1, transmembrane domain MetI-like;IPR035906: MetI-like superfamily;IPR005672: Phosphate transport system permease protein PstA	Cytoplasmic Membrane	--
A0A099FGB1	Iron-sulfur cluster assembly protein OS=Paracoccus versutus OX=34007 GN=ATH84_1002252 PE=3 SV=1	ATH84_1002252	0	0	0	0.213393	0.183612	0.258819	inf	0.00985758	0.013407	up	GO:0009399 nitrogen fixation;GO:0016226 iron-sulfur cluster assembly	--	GO:0051537 2 iron, 2 sulfur cluster binding	O: Posttranslational modification, protein turnover, chaperones	K13628	--	IPR035903: HesB-like domain superfamily;IPR000361: FeS cluster biogenesis;IPR016092: FeS cluster insertion protein	Cytoplasmic	--
A0A099FGB8	Large ribosomal subunit protein bL33 OS=Paracoccus versutus OX=34007 GN=rpmG PE=3 SV=1	rpmG	0	0	0	2.31521	2.64984	3.22896	inf	0.00941459	0.0129197	up	GO:0006412 translation	GO:0005737 cytoplasm;GO:0005840 ribosome	GO:0003735 structural constituent of ribosome	J: Translation, ribosomal structure and biogenesis	K02913	ko03010: Ribosome	IPR001705: Ribosomal protein L33;IPR018264: Ribosomal protein L33, conserved site;IPR011332: Zinc-binding ribosomal protein;IPR038584: Ribosomal protein L33 superfamily	Cytoplasmic	--
A0A099FGF2	RNA-binding protein with PUA-like domain OS=Paracoccus versutus OX=34007 GN=ATH84_101061 PE=4 SV=1	ATH84_101061	0	0	0	0.133952	0.0996978	0.135711	inf	0.00894338	0.0124408	up	--	--	--	R: General function prediction only	--	--	IPR015947: PUA-like superfamily;IPR002740: EVE domain	--	--
A0A099FGK1	alcohol dehydrogenase OS=Paracoccus versutus OX=34007 GN=ATH84_100893 PE=3 SV=1	ATH84_100893	0.740315	0.465661	0.661209	4.68568	4.45469	4.51912	7.31555	4.30626e-06	0.000172655	up	--	--	GO:0008270 zinc ion binding;GO:1990362 butanol dehydrogenase activity	G: Carbohydrate transport and metabolism	K00121	ko00010: Glycolysis / Gluconeogenesis;ko00071: Fatty acid degradation;ko00350: Tyrosine metabolism;ko00620: Pyruvate metabolism;ko00625: Chloroalkane and chloroalkene degradation;ko00626: Naphthalene degradation;ko00680: Methane metabolism;ko01100: Metabolic pathways;ko01110: Biosynthesis of secondary metabolites;ko01120: Microbial metabolism in diverse environments;ko01200: Carbon metabolism;ko0…	IPR002328: Alcohol dehydrogenase, zinc-type, conserved site;IPR020843: Polyketide synthase, enoylreductase domain;IPR013154: Alcohol dehydrogenase, N-terminal;IPR011032: GroES-like superfamily;IPR013149: Alcohol dehydrogenase-like, C-terminal;IPR036291: NAD(P)-binding domain superfamily	Cytoplasmic	--
A0A099FGN4	DNA-binding response OmpR family regulator OS=Paracoccus versutus OX=34007 GN=ATH84_100872 PE=4 SV=1	ATH84_100872	0	0	0	5.16063	5.0837	5.15422	inf	2.30499e-05	0.00044962	up	GO:0006355 regulation of transcription, DNA-templated	GO:0005829 cytosol;GO:0032993 protein-DNA complex	GO:0000156 phosphorelay response regulator activity;GO:0000976 transcription cis-regulatory region binding;GO:0001216 DNA-binding transcription activator activity	T: Signal transduction mechanisms;K: Transcription	K07667	ko02020: Two-component system;ko02024: Quorum sensing	IPR001789: Signal transduction response regulator, receiver domain;IPR001867: OmpR/PhoB-type DNA-binding domain;IPR011006: CheY-like superfamily;IPR036388: Winged helix-like DNA-binding domain superfamily	Cytoplasmic	--
A0A099FGP3	Aryl carrier-like protein OS=Paracoccus versutus OX=34007 GN=BDD41_2523 PE=4 SV=1	BDD41_2523	0	0	0	1.15162	1.12562	0.925985	inf	0.00442626	0.00736183	up	GO:0019290 siderophore biosynthetic process	--	GO:0008668 (2,3-dihydroxybenzoyl)adenylate synthase activity;GO:0016874 ligase activity	I: Lipid transport and metabolism;Q: Secondary metabolites biosynthesis, transport and catabolism	--	--	IPR036736: ACP-like superfamily;IPR009081: Phosphopantetheine binding ACP domain	--	--
A0A099FGQ0	17 kDa surface antigen OS=Paracoccus versutus OX=34007 GN=ATH84_102811 PE=4 SV=1	ATH84_102811	0.526952	0.416845	0.409663	43.5975	43.3683	44.7461	97.3149	8.55205e-05	0.000884775	up	--	--	--	--	--	--	--	--	CS pos: 21-22. LAA-CE. Pr: 0.9914
A0A099FGQ6	GAF domain-containing protein OS=Paracoccus versutus OX=34007 GN=ATH84_100895 PE=4 SV=1	ATH84_100895	0	0	0	0.137353	0.135243	0.130421	inf	0.000233096	0.00142567	up	GO:0000160 phosphorelay signal transduction system;GO:0006355 regulation of transcription, DNA-templated;GO:0045150 acetoin catabolic process	--	GO:0005524 ATP binding;GO:0043565 sequence-specific DNA binding	K: Transcription	--	--	IPR009057: Homeobox-like domain superfamily;IPR002197: DNA binding HTH domain, Fis-type;IPR003018: GAF domain;IPR029016: GAF-like domain superfamily	Cytoplasmic	--
A0A099FGS3	Amino acid ABC transporter substrate-binding protein (PAAT family) OS=Paracoccus versutus OX=34007 GN=ATH84_102832 PE=3 SV=1	ATH84_102832	0.143031	0	0.0977335	2.30177	2.17829	2.06743	27.1946	5.28311e-05	0.000704107	up	GO:0097638 L-arginine import across plasma membrane	GO:0016020 membrane;GO:0030288 outer membrane-bounded periplasmic space;GO:0042597 periplasmic space;GO:0055052 ATP-binding cassette (ABC) transporter complex, substrate-binding subunit-containing	GO:0015276 ligand-gated ion channel activity	E: Amino acid transport and metabolism;T: Signal transduction mechanisms	K02030	--	IPR018313: Solute-binding protein family 3, conserved site;IPR001638: Solute-binding protein family 3/N-terminal domain of MltF	Periplasmic	CS pos: 20-21. GMA-QT. Pr: 0.8517
A0A099FGT4	ATP synthase subunit alpha OS=Paracoccus versutus OX=34007 GN=atpA PE=3 SV=1	atpA	0.738067	0.51726	0.340825	28.1586	27.6162	26.8674	51.7759	5.62563e-05	0.000730923	up	--	GO:0005886 plasma membrane;GO:0045261 proton-transporting ATP synthase complex, catalytic core F(1)	GO:0005524 ATP binding;GO:0046933 proton-transporting ATP synthase activity, rotational mechanism;GO:0046961 proton-transporting ATPase activity, rotational mechanism	C: Energy production and conversion	K02111	ko00190: Oxidative phosphorylation;ko01100: Metabolic pathways	IPR005294: ATP synthase, F1 complex, alpha subunit;IPR027417: P-loop containing nucleoside triphosphate hydrolase;IPR000793: ATP synthase, alpha subunit, C-terminal;IPR000194: ATPase, F1/V1/A1 complex, alpha/beta subunit, nucleotide-binding domain;IPR004100: ATPase, F1/V1/A1 complex, alpha/beta subunit, N-terminal domain;IPR036121: ATPase, F1/V1/A1 complex, alpha/beta subunit, N-terminal domain s…	Cytoplasmic	--
A0A099FGX1	Glutamate racemase OS=Paracoccus versutus OX=34007 GN=murI PE=3 SV=1	murI	0	0	0	2.50547	2.20516	2.28887	inf	0.00146752	0.00371904	up	GO:0008360 regulation of cell shape;GO:0009252 peptidoglycan biosynthetic process;GO:0071555 cell wall organization	--	GO:0008881 glutamate racemase activity	M: Cell wall/membrane/envelope biogenesis	K01776	ko00470: D-Amino acid metabolism;ko01100: Metabolic pathways	IPR001920: Asp/Glu racemase;IPR004391: Glutamate racemase;IPR015942: Asp/Glu/hydantoin racemase;IPR018187: Asp/Glu racemase, active site 1	Cytoplasmic	--
A0A099FGY4	Uncharacterized protein OS=Paracoccus versutus OX=34007 GN=ATH84_103018 PE=4 SV=1	ATH84_103018	0	0	0	0.660036	0.665669	0.738392	inf	0.00134221	0.00353845	up	--	--	--	S: Function unknown	K09989	--	IPR008912: Uncharacterised protein family CoxE-like	Cytoplasmic	--
A0A099FH07	Phosphoribosylformylglycinamidine synthase subunit PurS OS=Paracoccus versutus OX=34007 GN=purS PE=3 SV=1	purS	0.822501	0.283776	0	8.45975	9.12055	7.85459	22.9914	0.000137672	0.00112647	up	GO:0006189 'de novo' IMP biosynthetic process	GO:0005737 cytoplasm	GO:0004642 phosphoribosylformylglycinamidine synthase activity;GO:0005524 ATP binding	F: Nucleotide transport and metabolism	K23264	ko00230: Purine metabolism;ko01100: Metabolic pathways;ko01110: Biosynthesis of secondary metabolites	IPR036604: Phosphoribosylformylglycinamidine synthase subunit PurS-like superfamily;IPR003850: Phosphoribosylformylglycinamidine synthase subunit PurS	--	--
A0A099FH12	Uncharacterized protein (TIGR00369 family) OS=Paracoccus versutus OX=34007 GN=ATH84_101153 PE=4 SV=1	ATH84_101153	0	0	0	0.97132	0.967053	1.07157	inf	0.00115657	0.00328052	up	--	--	--	Q: Secondary metabolites biosynthesis, transport and catabolism	--	--	IPR003736: Phenylacetic acid degradation-related domain;IPR006683: Thioesterase domain;IPR029069: HotDog domain superfamily	Cytoplasmic	--
A0A099FH42	CBS domain protein OS=Paracoccus versutus OX=34007 GN=ATH84_102821 PE=3 SV=1	ATH84_102821	0	0	0	1.29942	1.15582	0.932801	inf	0.0088019	0.0123283	up	--	--	GO:0050660 flavin adenine dinucleotide binding	R: General function prediction only	K06189	--	IPR000644: CBS domain;IPR036318: FAD-binding, type PCMH-like superfamily;IPR005170: Transporter-associated domain;IPR046342: CBS domain superfamily;IPR016169: FAD-binding, type PCMH, subdomain 2;IPR044751: Ion transporter-like, CBS domain	Cytoplasmic Membrane	--
A0A099FH88	Enamine deaminase RidA (YjgF/YER057c/UK114 family) OS=Paracoccus versutus OX=34007 GN=ATH84_1002293 PE=4 SV=1	ATH84_1002293	0.244835	0	0.186364	7.51134	7.52673	7.21963	51.6182	1.32414e-06	0.000105206	up	--	--	--	V: Defense mechanisms	--	--	IPR035709: RutC family, YoaB-like;IPR006175: YjgF/YER057c/UK114 family;IPR035959: RutC-like superfamily	Cytoplasmic	--
A0A099FHD4	Heat shock protein HslJ OS=Paracoccus versutus OX=34007 GN=ATH84_101127 PE=4 SV=1	ATH84_101127	0	0	0	0.596215	0.516041	0.539744	inf	0.00185967	0.00420422	up	--	--	--	O: Posttranslational modification, protein turnover, chaperones	--	--	IPR038670: HslJ-like superfamily;IPR005184: Domain of unknown function DUF306, Meta/HslJ	--	CS pos: 19-20. LAA-CE. Pr: 0.9849
A0A099FHE8	PTS system mannose-specific IIA component OS=Paracoccus versutus OX=34007 GN=ATH84_101137 PE=4 SV=1	ATH84_101137	0	0	0	0.535972	0.445206	0.564258	inf	0.00482423	0.0078442	up	GO:0009401 phosphoenolpyruvate-dependent sugar phosphotransferase system;GO:0016310 phosphorylation	GO:0005737 cytoplasm;GO:0005886 plasma membrane;GO:0016021 integral component of membrane	GO:0008982 protein-N(PI)-phosphohistidine-sugar phosphotransferase activity;GO:0016301 kinase activity	G: Carbohydrate transport and metabolism	K02793	ko00051: Fructose and mannose metabolism;ko00520: Amino sugar and nucleotide sugar metabolism;ko01100: Metabolic pathways;ko02060: Phosphotransferase system (PTS)	IPR004701: Phosphotransferase system, mannose-type IIA component;IPR036662: Phosphotransferase system, mannose-type IIA component superfamily	--	--
A0A099FHG4	DNA-binding transcriptional LysR family regulator OS=Paracoccus versutus OX=34007 GN=ATH84_101147 PE=3 SV=1	ATH84_101147	0	0	0	0.918991	0.844998	0.737006	inf	0.00399319	0.00693244	up	GO:0006355 regulation of transcription, DNA-templated;GO:0045893 positive regulation of transcription, DNA-templated	GO:0032993 protein-DNA complex	GO:0003677 DNA binding;GO:0003700 DNA-binding transcription factor activity	K: Transcription	K04761	--	IPR000847: Transcription regulator HTH, LysR;IPR036390: Winged helix DNA-binding domain superfamily;IPR005119: LysR, substrate-binding;IPR036388: Winged helix-like DNA-binding domain superfamily	Cytoplasmic	--
A0A099FHM6	Glycine betaine/proline transport system ATP-binding protein OS=Paracoccus versutus OX=34007 GN=ATH84_1010108 PE=4 SV=1	ATH84_1010108	0	0	0	0.673936	0.761774	0.692859	inf	0.0014121	0.00364306	up	GO:0006865 amino acid transport;GO:0031460 glycine betaine transport;GO:0071470 cellular response to osmotic stress	GO:0005886 plasma membrane	GO:0005524 ATP binding	E: Amino acid transport and metabolism	K02000	ko02010: ABC transporters	IPR003439: ABC transporter-like, ATP-binding domain;IPR027417: P-loop containing nucleoside triphosphate hydrolase;IPR046342: CBS domain superfamily;IPR017871: ABC transporter-like, conserved site;IPR003593: AAA+ ATPase domain	Cytoplasmic Membrane	--
A0A099FHN8	ATP synthase epsilon chain OS=Paracoccus versutus OX=34007 GN=atpC PE=3 SV=1	atpC	0.173851	0	0.194787	0.710666	0.765649	0.668758	5.81892	0.00415241	0.0070998	up	--	GO:0005886 plasma membrane;GO:0045261 proton-transporting ATP synthase complex, catalytic core F(1)	GO:0005524 ATP binding;GO:0046933 proton-transporting ATP synthase activity, rotational mechanism	C: Energy production and conversion	K02114	ko00190: Oxidative phosphorylation;ko01100: Metabolic pathways	IPR036771: F0F1 ATP synthase delta/epsilon subunit, N-terminal;IPR001469: ATP synthase, F1 complex, delta/epsilon subunit;IPR020546: ATP synthase, F1 complex, delta/epsilon subunit, N-terminal	--	--
A0A099FHQ8	Hydroxypyruvate isomerase OS=Paracoccus versutus OX=34007 GN=ATH84_1002304 PE=3 SV=1	ATH84_1002304	0	0	0	0.43844	0.452552	0.497192	inf	0.00146115	0.00371537	up	GO:0005975 carbohydrate metabolic process	--	GO:0016853 isomerase activity;GO:0046872 metal ion binding	G: Carbohydrate transport and metabolism	K22131	--	IPR026040: Hydroxypyruvate isomerase-like;IPR036237: Xylose isomerase-like superfamily;IPR013022: Xylose isomerase-like, TIM barrel domain	Cytoplasmic	--
A0A099FHS1	Uncharacterized protein OS=Paracoccus versutus OX=34007 GN=ATH84_1002320 PE=4 SV=1	ATH84_1002320	0	0	0	0.83316	0.717055	0.764251	inf	0.00190394	0.00427166	up	--	--	--	--	--	--	--	--	--
A0A099FHS4	Small ribosomal subunit protein bS16 OS=Paracoccus versutus OX=34007 GN=rpsP PE=3 SV=1	rpsP	0	0	0.427835	45.4687	48.2363	45.3218	324.955	0.000321874	0.00168179	up	GO:0006412 translation	GO:0005737 cytoplasm;GO:0005840 ribosome	GO:0003735 structural constituent of ribosome	J: Translation, ribosomal structure and biogenesis	K02959	ko03010: Ribosome	IPR000307: Ribosomal protein S16;IPR023803: Ribosomal protein S16 domain superfamily	Cytoplasmic	--
A0A099FHT4	Ribose-phosphate pyrophosphokinase OS=Paracoccus sphaerophysae OX=690417 GN=prs PE=3 SV=1	prs	0	0	0	0.285572	0.165099	0.154903	inf	0.0405966	0.0463082	up	GO:0006015 5-phosphoribose 1-diphosphate biosynthetic process;GO:0009156 ribonucleoside monophosphate biosynthetic process;GO:0009165 nucleotide biosynthetic process;GO:0016310 phosphorylation	GO:0005737 cytoplasm	GO:0000287 magnesium ion binding;GO:0004749 ribose phosphate diphosphokinase activity;GO:0005524 ATP binding;GO:0016301 kinase activity	F: Nucleotide transport and metabolism	K00948	ko00030: Pentose phosphate pathway;ko00230: Purine metabolism;ko01100: Metabolic pathways;ko01110: Biosynthesis of secondary metabolites;ko01120: Microbial metabolism in diverse environments;ko01200: Carbon metabolism;ko01230: Biosynthesis of amino acids	IPR029099: Ribose-phosphate pyrophosphokinase, N-terminal domain;IPR029057: Phosphoribosyltransferase-like;IPR000836: Phosphoribosyltransferase domain;IPR005946: Ribose-phosphate pyrophosphokinase;IPR037515: Ribose-phosphate pyrophosphokinase, bacterial-type;IPR000842: Phosphoribosyl pyrophosphate synthetase, conserved site	Cytoplasmic	--
A0A099FHV2	Ribosomal RNA large subunit methyltransferase E OS=Paracoccus versutus OX=34007 GN=rlmE PE=3 SV=1	rlmE	0	0	0	0.150537	0.190677	0.216977	inf	0.0106083	0.0142439	up	--	GO:0005737 cytoplasm	GO:0008650 rRNA (uridine-2'-O-)-methyltransferase activity	J: Translation, ribosomal structure and biogenesis	K02427	--	IPR015507: Ribosomal RNA large subunit methyltransferase E;IPR029063: S-adenosyl-L-methionine-dependent methyltransferase superfamily;IPR002877: Ribosomal RNA methyltransferase, FtsJ domain	Cytoplasmic	--
A0A099FHX9	ATP synthase gamma chain OS=Paracoccus versutus OX=34007 GN=atpG PE=3 SV=1	atpG	0.677033	0	0	9.33314	9.04593	9.0212	40.4711	9.0128e-05	0.000905695	up	GO:0042777 proton motive force-driven plasma membrane ATP synthesis	GO:0005886 plasma membrane;GO:0045261 proton-transporting ATP synthase complex, catalytic core F(1)	GO:0005524 ATP binding;GO:0046933 proton-transporting ATP synthase activity, rotational mechanism	C: Energy production and conversion	K02115	ko00190: Oxidative phosphorylation;ko01100: Metabolic pathways	IPR000131: ATP synthase, F1 complex, gamma subunit;IPR035968: ATP synthase, F1 complex, gamma subunit superfamily;IPR023632: ATP synthase, F1 complex, gamma subunit conserved site	Cytoplasmic	--
A0A099FHY5	ATP-dependent Clp protease ATP-binding subunit ClpA OS=Paracoccus versutus OX=34007 GN=ATH84_101090 PE=3 SV=1	ATH84_101090	0.418864	0.199223	0.369749	5.24349	5.18681	5.24936	15.8727	5.68378e-05	0.000731937	up	GO:0043335 protein unfolding	--	GO:0005524 ATP binding;GO:0016887 ATP hydrolysis activity	O: Posttranslational modification, protein turnover, chaperones	K03694	--	IPR036628: Clp, N-terminal domain superfamily;IPR027417: P-loop containing nucleoside triphosphate hydrolase;IPR018368: ClpA/B, conserved site 1;IPR001270: ClpA/B family;IPR004176: Clp, repeat (R) domain;IPR019489: Clp ATPase, C-terminal;IPR003959: ATPase, AAA-type, core;IPR003593: AAA+ ATPase domain;IPR013461: ATP-dependent Clp protease ATP-binding subunit ClpA;IPR041546: ClpA/ClpB, AAA lid doma…	Cytoplasmic	--
A0A099FI00	Homoserine dehydrogenase OS=Paracoccus versutus OX=34007 GN=ATH84_10283 PE=3 SV=1	ATH84_10283	0.321572	0	0	2.96558	2.85166	2.86433	26.9973	0.000540909	0.00220245	up	GO:0009086 methionine biosynthetic process;GO:0009088 threonine biosynthetic process;GO:0009097 isoleucine biosynthetic process	--	GO:0004412 homoserine dehydrogenase activity;GO:0050661 NADP binding	E: Amino acid transport and metabolism	K00003	ko00260: Glycine, serine and threonine metabolism;ko00270: Cysteine and methionine metabolism;ko00300: Lysine biosynthesis;ko01100: Metabolic pathways;ko01110: Biosynthesis of secondary metabolites;ko01120: Microbial metabolism in diverse environments;ko01230: Biosynthesis of amino acids	IPR045865: ACT-like domain;IPR002912: ACT domain;IPR005106: Aspartate/homoserine dehydrogenase, NAD-binding;IPR036291: NAD(P)-binding domain superfamily;IPR001342: Homoserine dehydrogenase, catalytic;IPR016204: Homoserine dehydrogenase	Cytoplasmic	--
A0A099FI06	Uncharacterized protein OS=Paracoccus versutus OX=34007 GN=ATH84_10288 PE=4 SV=1	ATH84_10288	0	0	0	0.129649	0.186273	0.10152	inf	0.030615	0.0357082	up	--	--	--	--	--	--	--	--	--
A0A099FI49	Sulfotransferase family protein OS=Paracoccus versutus OX=34007 GN=ATH84_102848 PE=4 SV=1	ATH84_102848	0	0	0	0.417822	0.43434	0.484775	inf	0.00203561	0.00445034	up	--	--	--	--	--	--	--	Cytoplasmic	--
A0A099FI50	Fe-S cluster assembly ATP-binding protein OS=Paracoccus versutus OX=34007 GN=ATH84_103028 PE=3 SV=1	ATH84_103028	0	0	0	4.93696	5.10131	4.9567	inf	0.000107417	0.00100829	up	GO:0009314 response to radiation;GO:0016226 iron-sulfur cluster assembly	GO:0005829 cytosol;GO:1990229 iron-sulfur cluster assembly complex	GO:0005524 ATP binding	O: Posttranslational modification, protein turnover, chaperones	K09013	--	IPR017871: ABC transporter-like, conserved site;IPR027417: P-loop containing nucleoside triphosphate hydrolase;IPR010230: FeS cluster assembly SUF system, ATPase SufC;IPR003439: ABC transporter-like, ATP-binding domain;IPR003593: AAA+ ATPase domain	Cytoplasmic	--
A0A099FI61	CRP/FNR family transcriptional activator FtrB OS=Paracoccus versutus OX=34007 GN=ATH84_103039 PE=4 SV=1	ATH84_103039	0	0	0	1.27791	1.25306	1.31136	inf	0.000173884	0.00125757	up	--	--	--	T: Signal transduction mechanisms	--	--	IPR000595: Cyclic nucleotide-binding domain;IPR014710: RmlC-like jelly roll fold;IPR012318: Crp-type HTH domain;IPR036390: Winged helix DNA-binding domain superfamily;IPR036388: Winged helix-like DNA-binding domain superfamily;IPR018490: Cyclic nucleotide-binding domain superfamily	Cytoplasmic	--
A0A099FI76	3-hydroxyacyl-[acyl-carrier-protein] dehydratase FabA OS=Paracoccus versutus OX=34007 GN=ATH84_10118 PE=3 SV=1	ATH84_10118	0	0	0	3.92647	3.39888	4.0284	inf	0.00264654	0.00514474	up	GO:0006633 fatty acid biosynthetic process	GO:0005737 cytoplasm	GO:0004317 3-hydroxypalmitoyl-[acyl-carrier-protein] dehydratase activity;GO:0008659 (3R)-hydroxymyristoyl-[acyl-carrier-protein] dehydratase activity;GO:0008693 3-hydroxydecanoyl-[acyl-carrier-protein] dehydratase activity;GO:0034017 trans-2-decenoyl-acyl-carrier-protein isomerase activity;GO:0047451 3-hydroxyoctanoyl-[acyl-carrier-protein] dehydratase activity	I: Lipid transport and metabolism	K01716	ko00061: Fatty acid biosynthesis;ko01100: Metabolic pathways;ko01212: Fatty acid metabolism	IPR029069: HotDog domain superfamily;IPR013114: Beta-hydroxydecanoyl thiol ester dehydrase, FabA/FabZ;IPR010083: Beta-hydroxyacyl-(acyl-carrier-protein) dehydratase FabA	Cytoplasmic	--
A0A099FI78	Uncharacterized protein OS=Paracoccus versutus OX=34007 GN=ATH84_103054 PE=4 SV=1	ATH84_103054	0	0	0	0.420805	0.555273	0.610637	inf	0.0111664	0.0148797	up	--	--	--	--	--	--	IPR045389: Protein of unknown function DUF6522	--	--
A0A099FI89	Ribose-phosphate pyrophosphokinase OS=Paracoccus versutus OX=34007 GN=prs PE=3 SV=1	prs	6.82965	5.56912	5.48483	10.7767	10.894	10.4942	1.79857	0.00539073	0.0085601	up	GO:0006015 5-phosphoribose 1-diphosphate biosynthetic process;GO:0009156 ribonucleoside monophosphate biosynthetic process;GO:0009165 nucleotide biosynthetic process;GO:0016310 phosphorylation	GO:0005737 cytoplasm	GO:0000287 magnesium ion binding;GO:0004749 ribose phosphate diphosphokinase activity;GO:0005524 ATP binding;GO:0016301 kinase activity	F: Nucleotide transport and metabolism	K00948	ko00030: Pentose phosphate pathway;ko00230: Purine metabolism;ko01100: Metabolic pathways;ko01110: Biosynthesis of secondary metabolites;ko01120: Microbial metabolism in diverse environments;ko01200: Carbon metabolism;ko01230: Biosynthesis of amino acids	IPR037515: Ribose-phosphate pyrophosphokinase, bacterial-type;IPR029057: Phosphoribosyltransferase-like;IPR005946: Ribose-phosphate pyrophosphokinase;IPR000836: Phosphoribosyltransferase domain;IPR029099: Ribose-phosphate pyrophosphokinase, N-terminal domain;IPR000842: Phosphoribosyl pyrophosphate synthetase, conserved site	Cytoplasmic	--
A0A099FI93	ATP synthase subunit beta OS=Paracoccus versutus OX=34007 GN=atpD PE=3 SV=1	atpD	1.69279	0.99353	1.10703	33.2459	32.9144	33.3907	26.2435	2.17162e-07	4.73414e-05	up	--	GO:0005886 plasma membrane;GO:0045261 proton-transporting ATP synthase complex, catalytic core F(1)	GO:0005524 ATP binding;GO:0046933 proton-transporting ATP synthase activity, rotational mechanism;GO:0046961 proton-transporting ATPase activity, rotational mechanism	C: Energy production and conversion	K02112	ko00190: Oxidative phosphorylation;ko01100: Metabolic pathways	IPR027417: P-loop containing nucleoside triphosphate hydrolase;IPR024034: ATPase, F1/V1 complex, beta/alpha subunit, C-terminal;IPR000194: ATPase, F1/V1/A1 complex, alpha/beta subunit, nucleotide-binding domain;IPR004100: ATPase, F1/V1/A1 complex, alpha/beta subunit, N-terminal domain;IPR003593: AAA+ ATPase domain;IPR005722: ATP synthase, F1 complex, beta subunit;IPR036121: ATPase, F1/V1/A1 compl…	Cytoplasmic	--
A0A099FIB8	Phosphoribosylaminoimidazole-succinocarboxamide synthase OS=Paracoccus versutus OX=34007 GN=purC PE=3 SV=1	purC	0	0	0	5.03642	5.20464	4.99889	inf	0.000155058	0.00116586	up	GO:0006189 'de novo' IMP biosynthetic process;GO:0009236 cobalamin biosynthetic process	--	GO:0004639 phosphoribosylaminoimidazolesuccinocarboxamide synthase activity;GO:0005524 ATP binding	F: Nucleotide transport and metabolism	K01923	ko00230: Purine metabolism;ko01100: Metabolic pathways;ko01110: Biosynthesis of secondary metabolites	IPR001636: Phosphoribosylaminoimidazole-succinocarboxamide synthase;IPR018236: SAICAR synthetase, conserved site;IPR028923: SAICAR synthetase/ADE2, N-terminal;IPR033934: Bacterial and archaeal 5-aminoimidazole-4-(N-succinylcarboxamide) ribonucleotide synthase	Cytoplasmic	--
A0A099FIC1	Amino acid ABC transporter membrane protein 2 (PAAT family) OS=Paracoccus versutus OX=34007 GN=ATH84_102830 PE=3 SV=1	ATH84_102830	0	0	0	0.152908	0.260996	0.245124	inf	0.0227303	0.0271838	up	GO:0006865 amino acid transport	GO:0043190 ATP-binding cassette (ABC) transporter complex	GO:0022857 transmembrane transporter activity	E: Amino acid transport and metabolism	K16962	ko02010: ABC transporters	IPR035906: MetI-like superfamily;IPR000515: ABC transporter type 1, transmembrane domain MetI-like;IPR010065: Amino acid ABC transporter, permease protein, 3-TM domain	Cytoplasmic Membrane	--
A0A099FIC7	Uncharacterized protein (DUF1330 family) OS=Paracoccus versutus OX=34007 GN=ATH84_102835 PE=4 SV=1	ATH84_102835	0	0	0	0.310562	0.269402	0.23617	inf	0.00619713	0.00947576	up	--	--	--	S: Function unknown	--	--	IPR010753: Domain of unknown function DUF1330;IPR011008: Dimeric alpha-beta barrel	--	--
A0A099FIE4	Spermidine/putrescine-binding protein OS=Paracoccus versutus OX=34007 GN=ATH84_101482 PE=4 SV=1	ATH84_101482	0.621706	0.254448	0.509747	27.4635	27.1605	27.9656	59.5927	3.79466e-06	0.000158094	up	GO:0015846 polyamine transport	GO:0042597 periplasmic space	GO:0019808 polyamine binding	E: Amino acid transport and metabolism	K11069	ko02010: ABC transporters	IPR006059: Bacterial extracellular solute-binding protein;IPR001188: Spermidine/putrescine-binding periplasmic protein	Periplasmic	CS pos: 23-24. AWA-AD. Pr: 0.9937
A0A099FIE7	ATP synthase subunit b OS=Paracoccus versutus OX=34007 GN=atpF PE=3 SV=1	atpF	0.740068	1.05416	0.640752	1.75129	1.66745	1.68523	2.09611	0.0159541	0.0198419	up	--	GO:0005886 plasma membrane;GO:0016021 integral component of membrane;GO:0045263 proton-transporting ATP synthase complex, coupling factor F(o)	GO:0046933 proton-transporting ATP synthase activity, rotational mechanism	C: Energy production and conversion	K02109	ko00190: Oxidative phosphorylation;ko01100: Metabolic pathways	IPR002146: ATP synthase, F0 complex, subunit b/b', bacterial/chloroplast	--	CS pos: 17-18. ALA-AS. Pr: 0.5387
A0A099FIF6	Cysteine desulfurase OS=Paracoccus versutus OX=34007 GN=ATH84_103032 PE=3 SV=1	ATH84_103032	0	0	0	1.3969	1.51754	1.38927	inf	0.000837636	0.00277546	up	GO:0006534 cysteine metabolic process	GO:0005737 cytoplasm	GO:0009000 selenocysteine lyase activity;GO:0030170 pyridoxal phosphate binding;GO:0031071 cysteine desulfurase activity	E: Amino acid transport and metabolism	K11717	ko00450: Selenocompound metabolism;ko01100: Metabolic pathways	IPR000192: Aminotransferase class V domain;IPR015422: Pyridoxal phosphate-dependent transferase, small domain;IPR010970: Cysteine desulfurase, SufS;IPR020578: Aminotransferase class-V, pyridoxal-phosphate binding site;IPR015421: Pyridoxal phosphate-dependent transferase, major domain;IPR015424: Pyridoxal phosphate-dependent transferase	Cytoplasmic	--
A0A099FIG5	Cell division protein FtsA OS=Paracoccus versutus OX=34007 GN=ftsA PE=3 SV=1	ftsA	0	0	0	0.413827	0.345475	0.38027	inf	0.00268765	0.00518274	up	GO:0043093 FtsZ-dependent cytokinesis	GO:0009898 cytoplasmic side of plasma membrane;GO:0032153 cell division site	--	D: Cell cycle control, cell division, chromosome partitioning	K03590	--	IPR020823: Cell division protein FtsA;IPR003494: SHS2 domain inserted in FtsA;IPR043129: ATPase, nucleotide binding domain	Cytoplasmic	--
A0A099FIH1	Enoyl-[acyl-carrier-protein] reductase [NADH] OS=Paracoccus versutus OX=34007 GN=ATH84_101110 PE=3 SV=1	ATH84_101110	0	0	0	2.73726	2.54709	2.67803	inf	0.000447801	0.00198936	up	GO:0006633 fatty acid biosynthetic process	GO:0005886 plasma membrane	GO:0004318 enoyl-[acyl-carrier-protein] reductase (NADH) activity;GO:0016631 enoyl-[acyl-carrier-protein] reductase activity	I: Lipid transport and metabolism	K00208	ko00061: Fatty acid biosynthesis;ko00780: Biotin metabolism;ko01100: Metabolic pathways;ko01110: Biosynthesis of secondary metabolites;ko01212: Fatty acid metabolism;ko01240: Biosynthesis of cofactors	IPR014358: Enoyl-[acyl-carrier-protein] reductase (NADH);IPR002347: Short-chain dehydrogenase/reductase SDR;IPR036291: NAD(P)-binding domain superfamily	Cytoplasmic Membrane	--
A0A099FII1	TetR family transcriptional regulator OS=Paracoccus versutus OX=34007 GN=ATH84_101447 PE=4 SV=1	ATH84_101447	0	0	0	0.926293	0.932686	0.950938	inf	6.21432e-05	0.000749869	up	--	--	--	K: Transcription	--	--	IPR001647: DNA-binding HTH domain, TetR-type;IPR041479: TetR transcriptional regulator CgmR-like, C-terminal domain;IPR009057: Homeobox-like domain superfamily	Cytoplasmic	--
A0A099FII3	3-hydroxybutyrate dehydrogenase OS=Paracoccus versutus OX=34007 GN=ATH84_101120 PE=3 SV=1	ATH84_101120	0	0	0	2.53419	2.53878	2.54399	inf	1.24533e-06	0.000105206	up	--	--	GO:0003858 3-hydroxybutyrate dehydrogenase activity	I: Lipid transport and metabolism	K00019	ko00650: Butanoate metabolism;ko01100: Metabolic pathways	IPR002347: Short-chain dehydrogenase/reductase SDR;IPR036291: NAD(P)-binding domain superfamily;IPR020904: Short-chain dehydrogenase/reductase, conserved site;IPR011294: 3-hydroxybutyrate dehydrogenase	Cytoplasmic	--
A0A099FIL1	PhoH-like protein OS=Paracoccus versutus OX=34007 GN=ATH84_102819 PE=3 SV=1	ATH84_102819	0	0	0	4.13573	3.70443	3.79401	inf	0.00114619	0.00326627	up	--	GO:0005829 cytosol	GO:0005524 ATP binding	T: Signal transduction mechanisms	K06217	--	IPR027417: P-loop containing nucleoside triphosphate hydrolase;IPR003714: PhoH-like protein	Cytoplasmic	--
A0A099FIM3	Uncharacterized protein OS=Paracoccus versutus OX=34007 GN=ATH84_101486 PE=4 SV=1	ATH84_101486	0	0	0	0.557463	0.596196	0.62266	inf	0.0010207	0.00308127	up	--	--	--	F: Nucleotide transport and metabolism	--	--	IPR027417: P-loop containing nucleoside triphosphate hydrolase	Cytoplasmic	--
A0A099FIM5	Tellurite resistance protein B-like protein OS=Paracoccus versutus OX=34007 GN=ATH84_102834 PE=4 SV=1	ATH84_102834	0	0	0	0.0245118	0.0439167	0.0272849	inf	0.0342279	0.0395792	up	--	--	--	P: Inorganic ion transport and metabolism	--	--	IPR029024: TerB-like;IPR007791: Co-chaperone DjlA, N-terminal	--	--
A0A099FIN7	RimJ/RimL family protein N-acetyltransferase OS=Paracoccus versutus OX=34007 GN=ATH84_102344 PE=4 SV=1	ATH84_102344	0	0	0	1.95529	1.94432	1.6316	inf	0.00329607	0.00600637	up	--	--	--	J: Translation, ribosomal structure and biogenesis;O: Posttranslational modification, protein turnover, chaperones	--	--	IPR016181: Acyl-CoA N-acyltransferase;IPR000182: GNAT domain	--	--
A0A099FIP8	Two-component system nitrogen regulation response regulator NtrX OS=Paracoccus versutus OX=34007 GN=ATH84_102366 PE=4 SV=1	ATH84_102366	0	0	0	3.38872	3.27945	3.17373	inf	0.000357729	0.00176951	up	GO:0000160 phosphorelay signal transduction system;GO:0006355 regulation of transcription, DNA-templated;GO:0009399 nitrogen fixation	--	GO:0005524 ATP binding;GO:0043565 sequence-specific DNA binding	T: Signal transduction mechanisms	K13599	ko02020: Two-component system	IPR002078: RNA polymerase sigma factor 54 interaction domain;IPR009057: Homeobox-like domain superfamily;IPR002197: DNA binding HTH domain, Fis-type;IPR003593: AAA+ ATPase domain;IPR011006: CheY-like superfamily;IPR025944: Sigma-54 interaction domain, conserved site;IPR001789: Signal transduction response regulator, receiver domain;IPR027417: P-loop containing nucleoside triphosphate hydrolase	Cytoplasmic	--
A0A099FIQ3	(S)-ureidoglycine aminohydrolase OS=Paracoccus versutus OX=34007 GN=ATH84_102857 PE=4 SV=1	ATH84_102857	0	0	0	2.57144	2.48535	2.63109	inf	0.000272358	0.00154505	up	GO:0006144 purine nucleobase metabolic process	GO:0005737 cytoplasm	GO:0030145 manganese ion binding;GO:0071522 ureidoglycine aminohydrolase activity	F: Nucleotide transport and metabolism	K14977	ko00230: Purine metabolism;ko01100: Metabolic pathways;ko01120: Microbial metabolism in diverse environments	IPR044697: (S)-ureidoglycine aminohydrolase, C-terminal cupin domain;IPR014710: RmlC-like jelly roll fold;IPR013096: Cupin 2, conserved barrel;IPR044704: (S)-ureidoglycine aminohydrolase, N-terminal cupin domain;IPR017627: (S)-ureidoglycine aminohydrolase;IPR011051: RmlC-like cupin domain superfamily	Cytoplasmic	--
A0A099FIT7	Uncharacterized protein OS=Paracoccus versutus OX=34007 GN=ATH84_102318 PE=4 SV=1	ATH84_102318	0	0	0	3.07727	3.02669	3.0785	inf	3.10971e-05	0.000536409	up	--	--	--	--	--	--	--	Periplasmic	CS pos: 22-23. TLA-QE. Pr: 0.7696
A0A099FIU8	Flavin-dependent thymidylate synthase OS=Paracoccus versutus OX=34007 GN=thyX PE=3 SV=1	thyX	0	0	0	10.6898	9.99821	9.40322	inf	0.00137075	0.00357871	up	GO:0006231 dTMP biosynthetic process;GO:0006235 dTTP biosynthetic process;GO:0032259 methylation	--	GO:0050660 flavin adenine dinucleotide binding;GO:0050797 thymidylate synthase (FAD) activity	F: Nucleotide transport and metabolism	K03465	ko00240: Pyrimidine metabolism;ko00670: One carbon pool by folate;ko01100: Metabolic pathways;ko01232: Nucleotide metabolism	IPR036098: Thymidylate synthase ThyX superfamily;IPR003669: Thymidylate synthase ThyX	Cytoplasmic	--
A0A099FIX3	Large ribosomal subunit protein uL11 OS=Paracoccus versutus OX=34007 GN=rplK PE=3 SV=1	rplK	0	0	0	1.84101	1.78877	1.82063	inf	7.00079e-05	0.000797714	up	GO:0006412 translation	GO:0005840 ribosome	GO:0003735 structural constituent of ribosome;GO:0070180 large ribosomal subunit rRNA binding	J: Translation, ribosomal structure and biogenesis	K02867	ko03010: Ribosome	IPR020784: Ribosomal protein L11, N-terminal;IPR036769: Ribosomal protein L11, C-terminal domain superfamily;IPR006519: Ribosomal protein L11, bacterial-type;IPR036796: Ribosomal protein L11/L12, N-terminal domain superfamily;IPR000911: Ribosomal protein L11/L12;IPR020783: Ribosomal protein L11, C-terminal	Cytoplasmic	--
A0A099FIX9	Trk system potassium uptake protein TrkA OS=Paracoccus versutus OX=34007 GN=ATH84_102365 PE=4 SV=1	ATH84_102365	0	0	0	0.595718	0.569164	0.639924	inf	0.0011747	0.00330432	up	--	GO:0005886 plasma membrane	GO:0015079 potassium ion transmembrane transporter activity	P: Inorganic ion transport and metabolism;T: Signal transduction mechanisms	K03499	--	IPR003148: Regulator of K+ conductance, N-terminal;IPR036291: NAD(P)-binding domain superfamily;IPR006037: Regulator of K+ conductance, C-terminal;IPR036721: Regulator of K+ conductance, C-terminal domain superfamily;IPR006036: Potassium uptake protein TrkA	Cytoplasmic Membrane	--
A0A099FIY2	Small ribosomal subunit protein uS7 OS=Paracoccus versutus OX=34007 GN=rpsG PE=3 SV=1	rpsG	0	0	0	28.2302	31.0221	27.7504	inf	0.00123483	0.00339524	up	GO:0006412 translation	GO:0015935 small ribosomal subunit	GO:0000049 tRNA binding;GO:0003735 structural constituent of ribosome;GO:0019843 rRNA binding	J: Translation, ribosomal structure and biogenesis	K02992	ko03010: Ribosome	IPR023798: Ribosomal protein S7 domain;IPR005717: Ribosomal protein S7, bacterial/organellar-type;IPR020606: Ribosomal protein S7, conserved site;IPR036823: Ribosomal protein S7 domain superfamily;IPR000235: Ribosomal protein S5/S7	Cytoplasmic	--
A0A099FIZ1	Large ribosomal subunit protein uL22 OS=Paracoccus versutus OX=34007 GN=rplV PE=3 SV=1	rplV	0.129164	0	0	11.8532	13.0869	11.9152	285.338	0.000955974	0.00297718	up	GO:0006412 translation	GO:0015934 large ribosomal subunit	GO:0003735 structural constituent of ribosome;GO:0019843 rRNA binding	J: Translation, ribosomal structure and biogenesis	K02890	ko03010: Ribosome	IPR001063: Ribosomal protein L22/L17;IPR005727: Ribosomal protein L22, bacterial/chloroplast-type;IPR036394: Ribosomal protein L22/L17 superfamily	Cytoplasmic	--
A0A099FJ00	Large ribosomal subunit protein uL6 OS=Paracoccus versutus OX=34007 GN=rplF PE=3 SV=1	rplF	0.316821	0.119728	0.237216	52.7803	60.1913	61.8352	259.448	0.00228604	0.00471418	up	GO:0006412 translation	GO:0005840 ribosome	GO:0003735 structural constituent of ribosome;GO:0019843 rRNA binding	J: Translation, ribosomal structure and biogenesis	K02933	ko03010: Ribosome	IPR036789: Ribosomal protein L6, alpha-beta domain superfamily;IPR002358: Ribosomal protein L6, conserved site;IPR019906: Ribosomal protein L6, bacterial-type;IPR020040: Ribosomal protein L6, alpha-beta domain;IPR000702: Ribosomal protein L6	Cytoplasmic	--
A0A099FJ09	DNA-directed RNA polymerase subunit alpha OS=Paracoccus versutus OX=34007 GN=rpoA PE=3 SV=1	rpoA	0	0	0	0.4703	0.625642	0.616689	inf	0.00769064	0.0111241	up	GO:0006351 transcription, DNA-templated	GO:0000428 DNA-directed RNA polymerase complex;GO:0005737 cytoplasm	GO:0003677 DNA binding;GO:0003899 DNA-directed 5'-3' RNA polymerase activity;GO:0046983 protein dimerization activity	K: Transcription	K03040	ko03020: RNA polymerase	IPR011260: RNA polymerase, alpha subunit, C-terminal;IPR011773: DNA-directed RNA polymerase, alpha subunit;IPR036603: RNA polymerase, RBP11-like subunit;IPR011263: DNA-directed RNA polymerase, RpoA/D/Rpb3-type;IPR036643: DNA-directed RNA polymerase, insert domain superfamily;IPR011262: DNA-directed RNA polymerase, insert domain	Cytoplasmic	--
A0A099FJ36	Sugar/nucleoside kinase (Ribokinase family) OS=Paracoccus versutus OX=34007 GN=ATH84_101160 PE=3 SV=1	ATH84_101160	0	0	0	1.62984	1.53328	1.68212	inf	0.000727775	0.00257267	up	GO:0016310 phosphorylation	--	GO:0016301 kinase activity;GO:0016773 phosphotransferase activity, alcohol group as acceptor	G: Carbohydrate transport and metabolism	--	--	IPR029056: Ribokinase-like;IPR011611: Carbohydrate kinase PfkB	Cytoplasmic	--
A0A099FJ94	Amino acid/amide ABC transporter ATP-binding protein 2 (HAAT family) OS=Paracoccus versutus OX=34007 GN=ATH84_100251 PE=3 SV=1	ATH84_100251	0	0	0	1.97093	2.19943	2.05134	inf	0.00103957	0.00311548	up	--	--	GO:0005524 ATP binding;GO:0015658 branched-chain amino acid transmembrane transporter activity	E: Amino acid transport and metabolism	K01996	ko02010: ABC transporters;ko02024: Quorum sensing	IPR003439: ABC transporter-like, ATP-binding domain;IPR003593: AAA+ ATPase domain;IPR027417: P-loop containing nucleoside triphosphate hydrolase	--	--
A0A099FJA0	Beta-methylmalyl-CoA/L-malyl-CoA lyase OS=Paracoccus versutus OX=34007 GN=ATH84_102154 PE=3 SV=1	ATH84_102154	0.710385	0	0	4.69362	4.49235	4.36354	19.0735	0.000935887	0.00294163	up	--	--	GO:0043959 L-erythro-3-methylmalyl-CoA lyase activity;GO:0046872 metal ion binding;GO:0050083 malyl-CoA lyase activity	G: Carbohydrate transport and metabolism	K08691	ko00630: Glyoxylate and dicarboxylate metabolism;ko00660: C5-Branched dibasic acid metabolism;ko00680: Methane metabolism;ko00720: Other carbon fixation pathways;ko01100: Metabolic pathways;ko01120: Microbial metabolism in diverse environments;ko01200: Carbon metabolism	IPR040442: Pyruvate kinase-like domain superfamily;IPR005000: HpcH/HpaI aldolase/citrate lyase domain;IPR015813: Pyruvate/Phosphoenolpyruvate kinase-like domain superfamily;IPR011206: Citrate lyase beta subunit-like	Cytoplasmic	--
A0A099FJB5	MoxR-like ATPase OS=Paracoccus versutus OX=34007 GN=ATH84_1002302 PE=4 SV=1	ATH84_1002302	0	0	0	2.19192	2.13973	2.19239	inf	6.45617e-05	0.000767288	up	--	--	GO:0005524 ATP binding;GO:0016887 ATP hydrolysis activity	R: General function prediction only	K03924	--	IPR011703: ATPase, AAA-3;IPR027417: P-loop containing nucleoside triphosphate hydrolase;IPR041628: ChlI/MoxR, AAA lid domain;IPR003593: AAA+ ATPase domain	Cytoplasmic	--
A0A099FJC2	Pyruvate dehydrogenase E1 component subunit alpha OS=Paracoccus versutus OX=34007 GN=pdhA PE=4 SV=1	pdhA	0	0	0.324893	9.97049	10.3001	10.1036	93.4896	3.1343e-07	5.476e-05	up	GO:0006086 acetyl-CoA biosynthetic process from pyruvate;GO:0006096 glycolytic process	GO:0043231 intracellular membrane-bounded organelle	GO:0004739 pyruvate dehydrogenase (acetyl-transferring) activity	C: Energy production and conversion	K00161	ko00010: Glycolysis / Gluconeogenesis;ko00020: Citrate cycle (TCA cycle);ko00620: Pyruvate metabolism;ko00785: Lipoic acid metabolism;ko01100: Metabolic pathways;ko01110: Biosynthesis of secondary metabolites;ko01120: Microbial metabolism in diverse environments;ko01200: Carbon metabolism;ko01210: 2-Oxocarboxylic acid metabolism	IPR001017: Dehydrogenase, E1 component;IPR017597: Pyruvate dehydrogenase (acetyl-transferring) E1 component, alpha subunit, subgroup y;IPR029061: Thiamin diphosphate-binding fold	Cytoplasmic	--
A0A099FJD6	Signal recognition particle protein OS=Paracoccus versutus OX=34007 GN=ffh PE=3 SV=1	ffh	0	0	0	4.62857	4.60058	4.45803	inf	0.000133924	0.00111175	up	GO:0006614 SRP-dependent cotranslational protein targeting to membrane	GO:0048500 signal recognition particle	GO:0003924 GTPase activity;GO:0005525 GTP binding;GO:0008312 7S RNA binding	U: Intracellular trafficking, secretion, and vesicular transport	K03106	ko02024: Quorum sensing;ko03060: Protein export;ko03070: Bacterial secretion system	IPR000897: Signal recognition particle, SRP54 subunit, GTPase domain;IPR004125: Signal recognition particle, SRP54 subunit, M-domain;IPR027417: P-loop containing nucleoside triphosphate hydrolase;IPR003593: AAA+ ATPase domain;IPR013822: Signal recognition particle SRP54, helical bundle;IPR036891: Signal recognition particle, SRP54 subunit, M-domain superfamily;IPR004780: Signal recognition partic…	Cytoplasmic Membrane	--
A0A099FJH1	Phospho-2-dehydro-3-deoxyheptonate aldolase OS=Paracoccus versutus OX=34007 GN=ATH84_100247 PE=3 SV=1	ATH84_100247	0	0	0	7.98924	8.01301	7.63152	inf	0.000245244	0.00145903	up	GO:0008652 cellular amino acid biosynthetic process;GO:0009073 aromatic amino acid family biosynthetic process;GO:0009423 chorismate biosynthetic process	--	GO:0003849 3-deoxy-7-phosphoheptulonate synthase activity	E: Amino acid transport and metabolism	K01626	ko00400: Phenylalanine, tyrosine and tryptophan biosynthesis;ko01100: Metabolic pathways;ko01110: Biosynthesis of secondary metabolites;ko01230: Biosynthesis of amino acids;ko02024: Quorum sensing	IPR013785: Aldolase-type TIM barrel;IPR002480: DAHP synthetase, class II	Cytoplasmic	--
A0A099FJJ5	Efflux pump membrane transporter OS=Paracoccus versutus OX=34007 GN=ATH84_101449 PE=3 SV=1	ATH84_101449	0	0	0	0.942598	0.993436	0.911009	inf	0.000639465	0.0023888	up	GO:0140330 xenobiotic detoxification by transmembrane export across the cell outer membrane	GO:0005886 plasma membrane;GO:0005887 integral component of plasma membrane;GO:0016020 membrane;GO:0030288 outer membrane-bounded periplasmic space;GO:0098567 periplasmic side of plasma membrane;GO:1990281 efflux pump complex	GO:0015562 efflux transmembrane transporter activity;GO:0042802 identical protein binding;GO:0042910 xenobiotic transmembrane transporter activity	V: Defense mechanisms	K18138	ko01501: beta-Lactam resistance;ko01503: Cationic antimicrobial peptide (CAMP) resistance	IPR001036: Acriflavin resistance protein;IPR004764: Hydrophobe/amphiphile efflux-1 HAE1;IPR027463: Multidrug efflux transporter AcrB TolC docking domain, DN/DC subdomains;IPR000731: Sterol-sensing domain	Cytoplasmic Membrane	--
A0A099FJJ8	Uncharacterized protein (TIGR01244 family) OS=Paracoccus versutus OX=34007 GN=ATH84_100221 PE=4 SV=1	ATH84_100221	0.511136	0	0	2.53764	2.5336	2.45054	14.7158	0.00436818	0.00732912	up	GO:0006749 glutathione metabolic process	--	GO:0016788 hydrolase activity, acting on ester bonds;GO:0046872 metal ion binding;GO:0050313 sulfur dioxygenase activity	R: General function prediction only	K17218	ko00920: Sulfur metabolism;ko01120: Microbial metabolism in diverse environments	IPR005939: Beta-lactamase hydrolase-like protein, phosphatase-like domain;IPR001763: Rhodanese-like domain;IPR029021: Protein-tyrosine phosphatase-like	--	--
A0A099FJN3	SPFH domain-containing protein OS=Paracoccus versutus OX=34007 GN=ATH84_1003259 PE=4 SV=1	ATH84_1003259	0	0	0	1.36471	1.19343	1.17812	inf	0.00229843	0.00472406	up	--	GO:0005886 plasma membrane;GO:0016021 integral component of membrane	--	O: Posttranslational modification, protein turnover, chaperones	--	--	IPR001107: Band 7 domain;IPR036013: Band 7/SPFH domain superfamily;IPR001972: Stomatin/HflK family	Cytoplasmic	--
A0A099FJN7	Anti-sigma factor NepR domain-containing protein OS=Paracoccus versutus OX=34007 GN=ATH84_1003187 PE=4 SV=1	ATH84_1003187	0	0	0	0.11106	0.204786	0.154236	inf	0.0286006	0.0335598	up	--	--	--	--	--	--	IPR041649: Anti-sigma factor NepR	--	--
A0A099FJN8	Amino acid/amide ABC transporter substrate-binding protein (HAAT family) OS=Paracoccus versutus OX=34007 GN=ATH84_1003252 PE=3 SV=1	ATH84_1003252	0	0.12172	0	4.14425	4.33117	4.16283	103.83	2.18155e-06	0.000116654	up	--	--	--	E: Amino acid transport and metabolism	K01999	ko02010: ABC transporters;ko02024: Quorum sensing	IPR028081: Leucine-binding protein domain;IPR028082: Periplasmic binding protein-like I	--	CS pos: 21-22. AMA-DL. Pr: 0.9933
A0A099FJP9	UDP-sulfoquinovose synthase OS=Paracoccus versutus OX=34007 GN=ATH84_1003177 PE=4 SV=1	ATH84_1003177	0	0	0	0.735438	0.685036	0.682374	inf	0.000605878	0.00232173	up	GO:0006012 galactose metabolic process	--	GO:0003978 UDP-glucose 4-epimerase activity	M: Cell wall/membrane/envelope biogenesis	K06118	ko00520: Amino sugar and nucleotide sugar metabolism;ko00561: Glycerolipid metabolism;ko01100: Metabolic pathways;ko01250: Biosynthesis of nucleotide sugars	IPR001509: NAD-dependent epimerase/dehydratase;IPR036291: NAD(P)-binding domain superfamily	Cytoplasmic	--
A0A099FJS8	Ribonuclease PH OS=Paracoccus versutus OX=34007 GN=rph PE=3 SV=1	rph	0	0	0	4.94823	4.67985	4.56615	inf	0.000572637	0.00226384	up	GO:0006364 rRNA processing;GO:0008033 tRNA processing;GO:0016075 rRNA catabolic process	--	GO:0000049 tRNA binding;GO:0000175 3'-5'-exoribonuclease activity;GO:0009022 tRNA nucleotidyltransferase activity	J: Translation, ribosomal structure and biogenesis	K00989	--	IPR002381: Ribonuclease PH, bacterial-type;IPR027408: PNPase/RNase PH domain superfamily;IPR018336: Ribonuclease PH, conserved site;IPR020568: Ribosomal protein S5 domain 2-type fold;IPR036345: Exoribonuclease, PH domain 2 superfamily;IPR015847: Exoribonuclease, phosphorolytic domain 2;IPR001247: Exoribonuclease, phosphorolytic domain 1	Cytoplasmic	--
A0A099FJT9	TctA family transporter OS=Paracoccus versutus OX=34007 GN=ATH84_101290 PE=4 SV=1	ATH84_101290	0	0	0	0.932574	1.07885	1.06654	inf	0.00207803	0.00447588	up	--	--	--	R: General function prediction only	K07793	ko02020: Two-component system	IPR002823: Protein of unknown function DUF112, transmembrane	Cytoplasmic Membrane	--
A0A099FJV6	BadM/Rrf2 family transcriptional regulator OS=Paracoccus versutus OX=34007 GN=ATH84_1003178 PE=4 SV=1	ATH84_1003178	0	0	0	0.986722	0.84841	0.872849	inf	0.00222182	0.00463499	up	--	--	GO:0003677 DNA binding	K: Transcription	K13771	--	IPR030489: Transcription regulator Rrf2-type, conserved site;IPR000944: Transcription regulator Rrf2;IPR036390: Winged helix DNA-binding domain superfamily;IPR036388: Winged helix-like DNA-binding domain superfamily	Cytoplasmic	--
A0A099FJX5	Amino acid/amide ABC transporter ATP-binding protein 1 (HAAT family) OS=Paracoccus versutus OX=34007 GN=ATH84_102441 PE=4 SV=1	ATH84_102441	0	0	0	0.255299	0.319956	0.336114	inf	0.00654055	0.00987929	up	GO:0015808 L-alanine transport;GO:0042941 D-alanine transport;GO:0098713 leucine import across plasma membrane;GO:1903805 L-valine import across plasma membrane;GO:1903806 L-isoleucine import across plasma membrane	GO:0005886 plasma membrane	GO:0005304 L-valine transmembrane transporter activity;GO:0005524 ATP binding;GO:0015188 L-isoleucine transmembrane transporter activity;GO:0015190 L-leucine transmembrane transporter activity;GO:0015192 L-phenylalanine transmembrane transporter activity	E: Amino acid transport and metabolism	K01995	ko02010: ABC transporters;ko02024: Quorum sensing	IPR003439: ABC transporter-like, ATP-binding domain;IPR027417: P-loop containing nucleoside triphosphate hydrolase;IPR032823: Branched-chain amino acid ATP-binding cassette transporter, C-terminal;IPR003593: AAA+ ATPase domain	Cytoplasmic Membrane	--
A0A099FJX7	Small ribosomal subunit protein bS20 OS=Paracoccus versutus OX=34007 GN=rpsT PE=3 SV=1	rpsT	0.13978	0	0	40.7276	42.4762	41.1767	889.828	0.000143658	0.00114201	up	GO:0006412 translation	GO:0005840 ribosome	GO:0003735 structural constituent of ribosome;GO:0019843 rRNA binding	J: Translation, ribosomal structure and biogenesis	K02968	ko03010: Ribosome	IPR002583: Ribosomal protein S20;IPR036510: Ribosomal protein S20 superfamily	Cytoplasmic	--
A0A099FJZ7	Multifunctional fusion protein OS=Paracoccus versutus OX=34007 GN=cysN PE=3 SV=1	cysN	0.216708	0.466554	0.122536	22.187	21.6094	22.063	81.7319	7.86152e-07	9.59734e-05	up	GO:0000103 sulfate assimilation;GO:0016310 phosphorylation	--	GO:0003924 GTPase activity;GO:0004020 adenylylsulfate kinase activity;GO:0004781 sulfate adenylyltransferase (ATP) activity;GO:0005524 ATP binding;GO:0005525 GTP binding	P: Inorganic ion transport and metabolism;P: Inorganic ion transport and metabolism	K00958	ko00230: Purine metabolism;ko00261: Monobactam biosynthesis;ko00450: Selenocompound metabolism;ko00920: Sulfur metabolism;ko01100: Metabolic pathways;ko01110: Biosynthesis of secondary metabolites;ko01120: Microbial metabolism in diverse environments	IPR044138: Sulfate adenylyltransferase subunit CysN, Domain II;IPR002891: Adenylyl-sulfate kinase;IPR009001: Translation elongation factor EF1A/initiation factor IF2gamma, C-terminal;IPR009000: Translation protein, beta-barrel domain superfamily;IPR000795: Translational (tr)-type GTP-binding domain;IPR011779: Sulphate adenylyltransferase, large subunit;IPR044139: Sulfate adenylyltransferase subun…	Cytoplasmic	--
A0A099FK02	Carbohydrate ABC transporter ATP-binding protein (CUT1 family) OS=Paracoccus versutus OX=34007 GN=ATH84_101250 PE=3 SV=1	ATH84_101250	0	0	3.0408	11.1614	11.42	10.9668	11.0327	0.00890871	0.0124143	up	GO:0008643 carbohydrate transport	GO:0005886 plasma membrane	GO:0005524 ATP binding;GO:0140359 ABC-type transporter activity	G: Carbohydrate transport and metabolism	K10111	ko02010: ABC transporters	IPR027417: P-loop containing nucleoside triphosphate hydrolase;IPR003439: ABC transporter-like, ATP-binding domain;IPR013611: Transport-associated OB, type 2;IPR012340: Nucleic acid-binding, OB-fold;IPR017871: ABC transporter-like, conserved site;IPR015855: ABC transporter, maltose/maltodextrin import, MalK-like;IPR003593: AAA+ ATPase domain;IPR008995: Molybdate/tungstate binding, C-terminal	Cytoplasmic Membrane	--
A0A099FK08	Outer membrane protein assembly factor BamD OS=Paracoccus versutus OX=34007 GN=bamD PE=3 SV=1	bamD	0	0	0.110935	11.8093	11.2422	11.6401	312.718	0.000112886	0.00101631	up	GO:0043165 Gram-negative-bacterium-type cell outer membrane assembly;GO:0051205 protein insertion into membrane	GO:0009279 cell outer membrane	--	M: Cell wall/membrane/envelope biogenesis	K05807	--	IPR011990: Tetratricopeptide-like helical domain superfamily;IPR017689: Outer membrane protein assembly factor BamD;IPR039565: Outer membrane lipoprotein BamD-like	Outer Membrane	CS pos: 21-22. LAG-CS. Pr: 0.9995
A0A099FK31	Copper chaperone OS=Paracoccus versutus OX=34007 GN=ATH84_101271 PE=4 SV=1	ATH84_101271	0	0	0.306401	0.570698	0.491035	0.653793	5.59896	0.0283536	0.0332827	up	--	--	--	P: Inorganic ion transport and metabolism	K07213	--	IPR036163: Heavy metal-associated domain superfamily;IPR006121: Heavy metal-associated domain, HMA	--	--
A0A099FK47	Large ribosomal subunit protein uL1 OS=Paracoccus versutus OX=34007 GN=rplA PE=3 SV=1	rplA	0.226861	0.352415	0	17.9751	19.0138	16.7354	92.7438	0.00109365	0.00319992	up	GO:0006412 translation;GO:0006417 regulation of translation	GO:0015934 large ribosomal subunit	GO:0000049 tRNA binding;GO:0003735 structural constituent of ribosome;GO:0019843 rRNA binding	J: Translation, ribosomal structure and biogenesis	K02863	ko03010: Ribosome	IPR005878: Ribosomal protein L1, bacterial-type;IPR028364: Ribosomal protein L1/ribosomal biogenesis protein;IPR023673: Ribosomal protein L1, conserved site;IPR016095: Ribosomal protein L1, 3-layer alpha/beta-sandwich;IPR023674: Ribosomal protein L1-like;IPR002143: Ribosomal protein L1	Cytoplasmic	--
A0A099FK59	Large ribosomal subunit protein uL4 OS=Paracoccus versutus OX=34007 GN=rplD PE=3 SV=1	rplD	0	0	0	12.4383	15.0199	16.0355	inf	0.00541037	0.00857789	up	GO:0006412 translation	GO:0005737 cytoplasm;GO:0005840 ribosome	GO:0003735 structural constituent of ribosome;GO:0019843 rRNA binding	J: Translation, ribosomal structure and biogenesis	K02926	ko03010: Ribosome	IPR002136: Ribosomal protein L4/L1e;IPR023574: Ribosomal protein L4 domain superfamily;IPR013005: 50S ribosomal protein uL4	Cytoplasmic	--
A0A099FK61	Small ribosomal subunit protein uS3 OS=Paracoccus versutus OX=34007 GN=rpsC PE=3 SV=1	rpsC	0	0	0	2.1809	1.76211	1.56062	inf	0.00977108	0.0133012	up	GO:0006412 translation	GO:0005840 ribosome	GO:0003729 mRNA binding;GO:0003735 structural constituent of ribosome;GO:0019843 rRNA binding	J: Translation, ribosomal structure and biogenesis	K02982	ko03010: Ribosome	IPR015946: K homology domain-like, alpha/beta;IPR004044: K Homology domain, type 2;IPR005704: Ribosomal protein S3, bacterial-type;IPR036419: Ribosomal protein S3, C-terminal domain superfamily;IPR018280: Ribosomal protein S3, conserved site;IPR009019: K homology domain superfamily, prokaryotic type;IPR004087: K Homology domain;IPR001351: Ribosomal protein S3, C-terminal	Cytoplasmic	--
A0A099FK69	Large ribosomal subunit protein bL25 OS=Paracoccus versutus OX=34007 GN=rplY PE=3 SV=1	rplY	0.719588	0.705755	0.720267	75.6213	76.432	71.4859	104.184	0.000430381	0.00193893	up	GO:0006412 translation	GO:0005840 ribosome	GO:0003735 structural constituent of ribosome;GO:0008097 5S rRNA binding	J: Translation, ribosomal structure and biogenesis	K02897	ko03010: Ribosome	IPR020056: Ribosomal protein L25/Gln-tRNA synthetase, N-terminal;IPR011035: Ribosomal protein L25/Gln-tRNA synthetase, anti-codon-binding domain superfamily;IPR001021: Ribosomal protein L25, long-form;IPR037121: Ribosomal protein L25, C-terminal;IPR029751: Ribosomal protein L25;IPR020057: Ribosomal protein L25, beta domain	Cytoplasmic	--
A0A099FK84	Uridylate kinase OS=Paracoccus versutus OX=34007 GN=pyrH PE=3 SV=1	pyrH	0	0	0.167687	2.43016	2.57013	2.29102	43.4818	4.4013e-05	0.000642716	up	GO:0016310 phosphorylation;GO:0044210 'de novo' CTP biosynthetic process	GO:0005737 cytoplasm	GO:0005524 ATP binding;GO:0033862 UMP kinase activity	F: Nucleotide transport and metabolism	K09903	ko00240: Pyrimidine metabolism;ko01100: Metabolic pathways;ko01232: Nucleotide metabolism;ko01240: Biosynthesis of cofactors	IPR036393: Acetylglutamate kinase-like superfamily;IPR015963: Uridylate kinase, bacteria;IPR011817: Uridylate kinase;IPR001048: Aspartate/glutamate/uridylate kinase	Cytoplasmic	--
A0A099FKH1	Large ribosomal subunit protein bL12 OS=Paracoccus versutus OX=34007 GN=rplL PE=3 SV=1	rplL	1.00468	0.807424	1.00954	20.8009	22.7491	23.1915	23.6534	0.00109366	0.00319992	up	GO:0006412 translation	GO:0005840 ribosome	GO:0003735 structural constituent of ribosome	J: Translation, ribosomal structure and biogenesis	K02935	ko03010: Ribosome	IPR014719: Ribosomal protein L7/L12, C-terminal/adaptor protein ClpS-like;IPR013823: Ribosomal protein L7/L12, C-terminal;IPR000206: Ribosomal protein L7/L12;IPR008932: Ribosomal protein L7/L12, oligomerisation;IPR036235: Ribosomal protein L7/L12, oligomerisation domain superfamily	--	--
A0A099FKH7	RNA polymerase sigma factor RpoD OS=Paracoccus versutus OX=34007 GN=rpoD PE=3 SV=1	rpoD	5.04841	3.42479	4.0466	7.51234	7.71566	7.41656	1.8087	0.0164504	0.0203927	up	GO:0006352 DNA-templated transcription, initiation	GO:0005737 cytoplasm	GO:0003677 DNA binding;GO:0016987 sigma factor activity	K: Transcription	K03086	ko02040: Flagellar assembly	IPR009042: RNA polymerase sigma-70 region 1.2;IPR036388: Winged helix-like DNA-binding domain superfamily;IPR007624: RNA polymerase sigma-70 region 3;IPR000943: RNA polymerase sigma-70;IPR013324: RNA polymerase sigma factor, region 3/4-like;IPR013325: RNA polymerase sigma factor, region 2;IPR007627: RNA polymerase sigma-70 region 2;IPR028630: RNA polymerase sigma factor RpoD;IPR007127: RNA polyme…	Cytoplasmic	--
A0A099FKJ5	Small ribosomal subunit protein uS14 OS=Paracoccus versutus OX=34007 GN=rpsN PE=3 SV=1	rpsN	0	0	0	3.50668	3.25123	3.06155	inf	0.00154882	0.00381923	up	GO:0006412 translation	GO:0005737 cytoplasm;GO:0005840 ribosome	GO:0003735 structural constituent of ribosome;GO:0019843 rRNA binding	J: Translation, ribosomal structure and biogenesis	K02954	ko03010: Ribosome	IPR018271: Ribosomal protein S14, conserved site;IPR023036: Ribosomal protein S14, bacterial/plastid;IPR001209: Ribosomal protein S14	Cytoplasmic	--
A0A099FKJ7	Cell shape-determining protein MreB OS=Paracoccus versutus OX=34007 GN=mreB PE=3 SV=1	mreB	0	0	0	3.82075	3.56504	3.82396	inf	0.000526567	0.00217762	up	GO:0000902 cell morphogenesis;GO:0008360 regulation of cell shape	GO:0005737 cytoplasm	GO:0005524 ATP binding	D: Cell cycle control, cell division, chromosome partitioning;Z: Cytoskeleton	K03569	--	IPR004753: Cell shape determining protein MreB;IPR043129: ATPase, nucleotide binding domain	Cytoplasmic	--
A0A099FKK0	Large ribosomal subunit protein uL30 OS=Paracoccus versutus OX=34007 GN=rpmD PE=3 SV=1	rpmD	0	0	0	25.8736	27.5805	25.8444	inf	0.000471055	0.00204477	up	GO:0006412 translation	GO:0015934 large ribosomal subunit	GO:0003735 structural constituent of ribosome	J: Translation, ribosomal structure and biogenesis	K02907	ko03010: Ribosome	IPR005996: Ribosomal protein L30, bacterial-type;IPR016082: Ribosomal protein L30, ferredoxin-like fold domain;IPR036919: Ribosomal protein L30, ferredoxin-like fold domain superfamily	Cytoplasmic	--
A0A099FKK9	Peroxiredoxin OS=Paracoccus versutus OX=34007 GN=ATH84_100219 PE=4 SV=1	ATH84_100219	0	0	0	1.70862	1.77315	1.76472	inf	0.000134083	0.00111175	up	--	--	GO:0004601 peroxidase activity;GO:0051920 peroxiredoxin activity	O: Posttranslational modification, protein turnover, chaperones	--	--	IPR000866: Alkyl hydroperoxide reductase subunit C/ Thiol specific antioxidant;IPR013766: Thioredoxin domain;IPR036249: Thioredoxin-like superfamily	--	--
A0A099FKM8	Colicin import membrane protein OS=Paracoccus versutus OX=34007 GN=ATH84_102145 PE=4 SV=1	ATH84_102145	0	0	0	0.262147	0.21111	0.172549	inf	0.0142202	0.0181287	up	--	--	--	--	--	--	--	--	--
A0A099FKN6	Proteasome-type protease OS=Paracoccus versutus OX=34007 GN=ATH84_101747 PE=4 SV=1	ATH84_101747	0	0	0	0.89176	1.05689	1.03289	inf	0.00267564	0.0051684	up	--	--	--	O: Posttranslational modification, protein turnover, chaperones	K07395	--	IPR016545: Uncharacterised conserved protein UCP009120, proteasome-type protease, Sll0069;IPR029055: Nucleophile aminohydrolases, N-terminal;IPR001353: Proteasome, subunit alpha/beta	--	--
A0A099FKP5	GST-like protein OS=Paracoccus versutus OX=34007 GN=ATH84_1003262 PE=4 SV=1	ATH84_1003262	0	0	0	0.584456	0.723622	0.684291	inf	0.00386718	0.00675981	up	GO:0006749 glutathione metabolic process	--	GO:0016740 transferase activity	O: Posttranslational modification, protein turnover, chaperones	--	--	IPR004045: Glutathione S-transferase, N-terminal;IPR036249: Thioredoxin-like superfamily;IPR036282: Glutathione S-transferase, C-terminal domain superfamily	Cytoplasmic	--
A0A099FKT9	Amino acid ABC transporter substrate-binding protein (PAAT family) OS=Paracoccus versutus OX=34007 GN=ATH84_1007139 PE=4 SV=1	ATH84_1007139	0.489564	0.340947	0.427451	3.7207	3.71574	3.67216	8.83064	3.25488e-05	0.000545476	up	GO:0006865 amino acid transport	GO:0016020 membrane;GO:0030288 outer membrane-bounded periplasmic space	GO:0015276 ligand-gated ion channel activity	E: Amino acid transport and metabolism;T: Signal transduction mechanisms	--	--	IPR001638: Solute-binding protein family 3/N-terminal domain of MltF;IPR001320: Ionotropic glutamate receptor	Periplasmic	CS pos: 25-26. ASA-DQ. Pr: 0.8784
A0A099FKU2	S-formylglutathione hydrolase OS=Paracoccus versutus OX=34007 GN=ATH84_1003218 PE=3 SV=1	ATH84_1003218	0	0	0	10.2874	10.5419	10.0454	inf	0.000193948	0.00130294	up	GO:0046294 formaldehyde catabolic process	--	GO:0018738 S-formylglutathione hydrolase activity;GO:0052689 carboxylic ester hydrolase activity	V: Defense mechanisms	K01070	ko00680: Methane metabolism;ko01100: Metabolic pathways;ko01120: Microbial metabolism in diverse environments;ko01200: Carbon metabolism	IPR029058: Alpha/Beta hydrolase fold;IPR014186: S-formylglutathione hydrolase;IPR000801: Esterase-like	--	--
A0A099FKU3	Large ribosomal subunit protein uL10 OS=Paracoccus versutus OX=34007 GN=rplJ PE=3 SV=1	rplJ	0.343096	0.175288	0	22.6416	21.7222	22.7731	129.512	7.0445e-05	0.000799249	up	GO:0006412 translation	GO:0015934 large ribosomal subunit	GO:0003735 structural constituent of ribosome;GO:0070180 large ribosomal subunit rRNA binding	J: Translation, ribosomal structure and biogenesis	K02864	ko03010: Ribosome	IPR002363: Ribosomal protein L10, eubacterial, conserved site;IPR043141: Ribosomal protein L10-like domain superfamily;IPR001790: Ribosomal protein L10P;IPR022973: Ribosomal protein L10	Cytoplasmic	--
A0A099FKV5	Large ribosomal subunit protein uL23 OS=Paracoccus versutus OX=34007 GN=rplW PE=3 SV=1	rplW	0.319325	0.252605	0	40.4925	42.7381	39.3378	214.307	0.000541494	0.00220245	up	GO:0006412 translation	GO:0005840 ribosome	GO:0003735 structural constituent of ribosome;GO:0019843 rRNA binding	J: Translation, ribosomal structure and biogenesis	K02892	ko03010: Ribosome	IPR013025: Ribosomal protein L25/L23;IPR012677: Nucleotide-binding alpha-beta plait domain superfamily;IPR012678: Ribosomal protein L23/L15e core domain superfamily	Cytoplasmic	--
A0A099FKV8	Large ribosomal subunit protein uL16 OS=Paracoccus versutus OX=34007 GN=rplP PE=3 SV=1	rplP	0	0	0	16.0568	19.7154	20.4157	inf	0.00516626	0.00825951	up	GO:0006412 translation	GO:0005840 ribosome	GO:0000049 tRNA binding;GO:0003735 structural constituent of ribosome;GO:0019843 rRNA binding	J: Translation, ribosomal structure and biogenesis	K02878	ko03010: Ribosome	IPR020798: Ribosomal protein L16, conserved site;IPR036920: Ribosomal protein L10e/L16 superfamily;IPR000114: Ribosomal protein L16;IPR016180: Ribosomal protein L10e/L16	Cytoplasmic	--
A0A099FKW0	Transglutaminase-like putative cysteine protease OS=Paracoccus versutus OX=34007 GN=ATH84_101748 PE=4 SV=1	ATH84_101748	0	0	0	0.158276	0.220998	0.133293	inf	0.0225288	0.0269851	up	--	--	--	O: Posttranslational modification, protein turnover, chaperones	--	--	IPR013589: Bacterial transglutaminase-like, N-terminal;IPR002931: Transglutaminase-like;IPR038765: Papain-like cysteine peptidase superfamily	Cytoplasmic	--
A0A099FKW3	Large ribosomal subunit protein uL5 OS=Paracoccus versutus OX=34007 GN=rplE PE=3 SV=1	rplE	0.355665	0.203984	0.126658	33.9102	33.2496	33.5931	146.804	4.30122e-06	0.000172655	up	GO:0006412 translation	GO:0005840 ribosome	GO:0000049 tRNA binding;GO:0003735 structural constituent of ribosome;GO:0019843 rRNA binding	J: Translation, ribosomal structure and biogenesis	K02931	ko03010: Ribosome	IPR002132: Ribosomal protein L5;IPR031309: Ribosomal protein L5, C-terminal;IPR031310: Ribosomal protein L5, N-terminal;IPR020930: Ribosomal protein L5, bacterial-type;IPR022803: Ribosomal protein L5 domain superfamily;IPR020929: Ribosomal protein L5, conserved site	Cytoplasmic	--
A0A099FKW6	ATP-dependent zinc metalloprotease FtsH OS=Paracoccus versutus OX=34007 GN=ftsH PE=3 SV=1	ftsH	0.940938	1.35785	1.06155	2.19835	2.29471	2.28493	2.01706	0.0085038	0.0119881	up	GO:0006508 proteolysis;GO:0030163 protein catabolic process	GO:0005886 plasma membrane;GO:0016021 integral component of membrane	GO:0004176 ATP-dependent peptidase activity;GO:0004222 metalloendopeptidase activity;GO:0005524 ATP binding;GO:0008270 zinc ion binding;GO:0016887 ATP hydrolysis activity	O: Posttranslational modification, protein turnover, chaperones	K03798	--	IPR041569: AAA ATPase, AAA+ lid domain;IPR037219: Peptidase M41-like;IPR005936: Peptidase, FtsH;IPR003959: ATPase, AAA-type, core;IPR003960: ATPase, AAA-type, conserved site;IPR003593: AAA+ ATPase domain;IPR000642: Peptidase M41;IPR027417: P-loop containing nucleoside triphosphate hydrolase;IPR011546: Peptidase M41, FtsH extracellular	Cytoplasmic Membrane	--
A0A099FKX5	LuxR family transcriptional regulator OS=Paracoccus versutus OX=34007 GN=ATH84_102166 PE=4 SV=1	ATH84_102166	0.216988	0	0.17698	2.98933	2.67887	2.5946	20.9733	0.000241921	0.00145058	up	--	--	--	K: Transcription	K07782	ko02020: Two-component system;ko02024: Quorum sensing	IPR036388: Winged helix-like DNA-binding domain superfamily;IPR005143: Transcription factor LuxR-like, autoinducer-binding domain;IPR036693: Transcription factor LuxR-like, autoinducer-binding domain superfamily;IPR016032: Signal transduction response regulator, C-terminal effector;IPR000792: Transcription regulator LuxR, C-terminal	--	--
A0A099FKY3	DNA polymerase III subunit epsilon OS=Paracoccus versutus OX=34007 GN=dnaQ PE=4 SV=1	dnaQ	0	0	0	0.660277	0.654746	0.72275	inf	0.00102886	0.00309978	up	GO:0006260 DNA replication	--	GO:0003677 DNA binding;GO:0003887 DNA-directed DNA polymerase activity;GO:0004527 exonuclease activity;GO:0046872 metal ion binding	L: Replication, recombination and repair	K02342	ko03030: DNA replication;ko03430: Mismatch repair;ko03440: Homologous recombination	IPR012337: Ribonuclease H-like superfamily;IPR006309: DNA polymerase 3, epsilon subunit;IPR013520: Exonuclease, RNase T/DNA polymerase III;IPR036397: Ribonuclease H superfamily;IPR006054: DNA polymerase III epsilon subunit, exonuclease domain	Cytoplasmic	--
A0A099FKY5	L-glutamine ABC transporter ATP-binding protein /L-glutamate ABC transporter ATP-binding protein /L-aspartate ABC transporter ATP-binding protein /L-asparagine ABC transporter ATP-binding protein OS=Paracoccus versutus OX=34007 GN=ATH84_102156 PE=3 SV=1	ATH84_102156	0	0	0	3.8048	3.4024	3.87117	inf	0.00156916	0.00384662	up	--	GO:0005886 plasma membrane	GO:0005524 ATP binding;GO:0015424 ABC-type amino acid transporter activity	E: Amino acid transport and metabolism	K09972	ko02010: ABC transporters	IPR003593: AAA+ ATPase domain;IPR030679: ABC-type amino acid transport system, ATPase component, HisP-type;IPR017871: ABC transporter-like, conserved site;IPR003439: ABC transporter-like, ATP-binding domain;IPR027417: P-loop containing nucleoside triphosphate hydrolase	Cytoplasmic Membrane	--
A0A099FL00	Ribosome-binding factor A OS=Paracoccus versutus OX=34007 GN=rbfA PE=3 SV=1	rbfA	0	0	0	0.88099	0.739215	1.02068	inf	0.0084124	0.0119014	up	GO:0030490 maturation of SSU-rRNA	GO:0005737 cytoplasm	--	J: Translation, ribosomal structure and biogenesis	K02834	--	IPR020053: Ribosome-binding factor A, conserved site;IPR023799: Ribosome-binding factor A domain superfamily;IPR015946: K homology domain-like, alpha/beta;IPR000238: Ribosome-binding factor A	Cytoplasmic	--
A0A099FL02	Pyruvate kinase OS=Paracoccus versutus OX=34007 GN=ATH84_100777 PE=3 SV=1	ATH84_100777	0.345454	0	0.603366	5.66198	5.76618	5.90899	18.2723	0.000215926	0.00138576	up	--	--	GO:0000287 magnesium ion binding;GO:0004743 pyruvate kinase activity;GO:0005524 ATP binding;GO:0016301 kinase activity;GO:0030955 potassium ion binding	G: Carbohydrate transport and metabolism	K00873	ko00010: Glycolysis / Gluconeogenesis;ko00620: Pyruvate metabolism;ko01100: Metabolic pathways;ko01110: Biosynthesis of secondary metabolites;ko01120: Microbial metabolism in diverse environments;ko01200: Carbon metabolism;ko01230: Biosynthesis of amino acids	IPR015795: Pyruvate kinase, C-terminal;IPR001697: Pyruvate kinase;IPR015806: Pyruvate kinase, insert domain superfamily;IPR015813: Pyruvate/Phosphoenolpyruvate kinase-like domain superfamily;IPR036918: Pyruvate kinase, C-terminal domain superfamily;IPR040442: Pyruvate kinase-like domain superfamily;IPR015793: Pyruvate kinase, barrel;IPR011037: Pyruvate kinase-like, insert domain superfamily	Cytoplasmic	--
A0A099FL13	Inositol-1-monophosphatase OS=Paracoccus versutus OX=34007 GN=ATH84_1007130 PE=3 SV=1	ATH84_1007130	0.20102	0	0	0.734841	0.879977	0.8973	12.4968	0.00107841	0.00318232	up	GO:0046854 phosphatidylinositol phosphate biosynthetic process;GO:0046855 inositol phosphate dephosphorylation	--	GO:0008934 inositol monophosphate 1-phosphatase activity;GO:0046872 metal ion binding;GO:0052832 inositol monophosphate 3-phosphatase activity;GO:0052833 inositol monophosphate 4-phosphatase activity	G: Carbohydrate transport and metabolism	K01092	ko00521: Streptomycin biosynthesis;ko00562: Inositol phosphate metabolism;ko01100: Metabolic pathways;ko01110: Biosynthesis of secondary metabolites	IPR020583: Inositol monophosphatase, metal-binding site;IPR033942: Inositol monophosphatase;IPR000760: Inositol monophosphatase-like;IPR020550: Inositol monophosphatase, conserved site;IPR022337: Inositol monophosphatase SuhB-like	Cytoplasmic	--
A0A099FL17	Glutathione S-transferase OS=Paracoccus versutus OX=34007 GN=ATH84_100756 PE=4 SV=1	ATH84_100756	0	0	0	1.00005	0.954196	1.18218	inf	0.00440549	0.00734932	up	GO:0006749 glutathione metabolic process;GO:0007049 cell cycle;GO:0051301 cell division	GO:0005737 cytoplasm	--	O: Posttranslational modification, protein turnover, chaperones	K00799	ko00480: Glutathione metabolism;ko01100: Metabolic pathways	IPR004045: Glutathione S-transferase, N-terminal;IPR040079: Glutathione transferase family;IPR036282: Glutathione S-transferase, C-terminal domain superfamily;IPR010987: Glutathione S-transferase, C-terminal-like;IPR004046: Glutathione S-transferase, C-terminal;IPR036249: Thioredoxin-like superfamily	Cytoplasmic	--
A0A099FL19	Elongation factor P OS=Paracoccus versutus OX=34007 GN=efp PE=3 SV=1	efp	0.323143	0	0	9.22058	9.36081	8.91732	85.0977	1.11133e-06	0.000105206	up	--	GO:0005737 cytoplasm	GO:0003746 translation elongation factor activity	J: Translation, ribosomal structure and biogenesis	K02356	--	IPR001059: Translation elongation factor P/YeiP, central;IPR008991: Translation protein SH3-like domain superfamily;IPR012340: Nucleic acid-binding, OB-fold;IPR013185: Translation elongation factor, KOW-like;IPR013852: Translation elongation factor P/YeiP, conserved site;IPR014722: Ribosomal protein L2, domain 2;IPR015365: Elongation factor P, C-terminal;IPR011768: Translation elongation factor P…	Cytoplasmic	--
A0A099FL21	Amino acid/amide ABC transporter ATP-binding protein 2 (HAAT family) OS=Paracoccus versutus OX=34007 GN=ATH84_1003253 PE=3 SV=1	ATH84_1003253	0	0	0	0.559479	0.53636	0.439678	inf	0.00509989	0.00820066	up	GO:0015807 L-amino acid transport;GO:0015808 L-alanine transport;GO:0042941 D-alanine transport	GO:0005886 plasma membrane	GO:0005524 ATP binding;GO:0015658 branched-chain amino acid transmembrane transporter activity	E: Amino acid transport and metabolism	K01996	ko02010: ABC transporters;ko02024: Quorum sensing	IPR003439: ABC transporter-like, ATP-binding domain;IPR027417: P-loop containing nucleoside triphosphate hydrolase;IPR003593: AAA+ ATPase domain	Cytoplasmic Membrane	--
A0A099FL29	Response regulator receiver domain-containing protein OS=Paracoccus versutus OX=34007 GN=ATH84_100280 PE=4 SV=1	ATH84_100280	0	0	0	0.554145	0.510783	0.573852	inf	0.00116087	0.00328662	up	GO:0006355 regulation of transcription, DNA-templated;GO:0006817 phosphate ion transport	GO:0005737 cytoplasm	GO:0000156 phosphorelay response regulator activity;GO:0003677 DNA binding	T: Signal transduction mechanisms;K: Transcription	K07657	ko02020: Two-component system	IPR001789: Signal transduction response regulator, receiver domain;IPR011006: CheY-like superfamily	Cytoplasmic	--
A0A099FL45	Chaperone modulatory protein CbpM OS=Paracoccus versutus OX=34007 GN=ATH84_1001263 PE=4 SV=1	ATH84_1001263	0	0	0	3.13262	2.71838	2.69046	inf	0.00251177	0.00497788	up	--	--	--	--	--	--	--	Cytoplasmic	--
A0A099FL46	GST-like protein OS=Paracoccus versutus OX=34007 GN=ATH84_100788 PE=4 SV=1	ATH84_100788	0	0	0	4.11738	4.37076	3.80183	inf	0.00160969	0.00389904	up	GO:0006749 glutathione metabolic process;GO:0006979 response to oxidative stress	--	GO:0004601 peroxidase activity;GO:0015036 disulfide oxidoreductase activity	O: Posttranslational modification, protein turnover, chaperones	K11209	--	IPR004046: Glutathione S-transferase, C-terminal;IPR010987: Glutathione S-transferase, C-terminal-like;IPR004045: Glutathione S-transferase, N-terminal;IPR036282: Glutathione S-transferase, C-terminal domain superfamily;IPR036249: Thioredoxin-like superfamily	Cytoplasmic	--
A0A099FL52	Mannose ABC transporter ATP-binding protein /fructose ABC transporter ATP-binding protein /ribose ABC transporter ATP-binding protein OS=Paracoccus versutus OX=34007 GN=ATH84_1001268 PE=4 SV=1	ATH84_1001268	0	0	0	0.485962	0.682796	0.651732	inf	0.00998497	0.0135441	up	GO:0008643 carbohydrate transport	GO:0005886 plasma membrane	GO:0005524 ATP binding	G: Carbohydrate transport and metabolism	K10554	ko02010: ABC transporters	IPR003439: ABC transporter-like, ATP-binding domain;IPR027417: P-loop containing nucleoside triphosphate hydrolase;IPR003593: AAA+ ATPase domain	Cytoplasmic Membrane	--
A0A099FL57	Amino acid/amide ABC transporter substrate-binding protein (HAAT family) OS=Paracoccus versutus OX=34007 GN=ATH84_100249 PE=3 SV=1	ATH84_100249	0.991207	0.706231	0.753784	57.0881	58.8701	58.9324	71.3484	8.12729e-05	0.000856742	up	GO:0006865 amino acid transport	--	--	E: Amino acid transport and metabolism	K01999	ko02010: ABC transporters;ko02024: Quorum sensing	IPR028082: Periplasmic binding protein-like I;IPR028081: Leucine-binding protein domain	Periplasmic	CS pos: 20-21. AGA-EE. Pr: 0.7486
A0A099FL78	CRP-like cAMP-binding protein OS=Paracoccus versutus OX=34007 GN=ATH84_1001294 PE=4 SV=1	ATH84_1001294	0	0	0	3.45644	2.96197	3.15176	inf	0.00203202	0.00445034	up	GO:0010628 positive regulation of gene expression;GO:0045893 positive regulation of transcription, DNA-templated	--	GO:0000976 transcription cis-regulatory region binding;GO:0003677 DNA binding;GO:0003700 DNA-binding transcription factor activity;GO:0030552 cAMP binding;GO:0042803 protein homodimerization activity;GO:0043565 sequence-specific DNA binding	T: Signal transduction mechanisms	--	--	IPR036388: Winged helix-like DNA-binding domain superfamily;IPR014710: RmlC-like jelly roll fold;IPR012318: Crp-type HTH domain;IPR036390: Winged helix DNA-binding domain superfamily;IPR000595: Cyclic nucleotide-binding domain;IPR018490: Cyclic nucleotide-binding domain superfamily	Cytoplasmic	--
A0A099FL79	TetR/AcrR family transcriptional regulator OS=Paracoccus versutus OX=34007 GN=ATH84_100224 PE=4 SV=1	ATH84_100224	0	0	0	2.04753	2.23353	2.32764	inf	0.00139282	0.00361162	up	--	--	--	K: Transcription	--	--	IPR036271: Tetracyclin repressor-like, C-terminal domain superfamily	Cytoplasmic	--
A0A099FL83	Nitric oxide reductase NorQ protein OS=Paracoccus versutus OX=34007 GN=ATH84_1001300 PE=3 SV=1	ATH84_1001300	0	0	0	2.70164	2.88121	2.84395	inf	0.000379204	0.00182462	up	--	--	GO:0005524 ATP binding;GO:0016887 ATP hydrolysis activity	R: General function prediction only	K03924	--	IPR027417: P-loop containing nucleoside triphosphate hydrolase;IPR011704: ATPase, dynein-related, AAA domain;IPR013615: CbbQ/NirQ/NorQ, C-terminal	Cytoplasmic	--
A0A099FLD2	Sulfate adenylyltransferase subunit 2 OS=Paracoccus versutus OX=34007 GN=ATH84_101297 PE=3 SV=1	ATH84_101297	0.392257	0.269652	0	7.67939	7.77546	8.03363	35.4859	1.18497e-06	0.000105206	up	GO:0000103 sulfate assimilation;GO:0019419 sulfate reduction;GO:0070814 hydrogen sulfide biosynthetic process	--	GO:0004781 sulfate adenylyltransferase (ATP) activity;GO:0005524 ATP binding	E: Amino acid transport and metabolism;H: Coenzyme transport and metabolism	--	--	IPR011784: Sulphate adenylyltransferase, small subunit;IPR014729: Rossmann-like alpha/beta/alpha sandwich fold;IPR002500: Phosphoadenosine phosphosulphate reductase	Cytoplasmic	--
A0A099FLE1	MSP domain-containing protein OS=Paracoccus versutus OX=34007 GN=ATH84_1003227 PE=4 SV=1	ATH84_1003227	0	0	0.0899716	0.918704	1.09012	1.19198	35.5757	0.00249316	0.00496033	up	--	--	--	--	--	--	--	--	CS pos: 20-21. ATA-QE. Pr: 0.8673
A0A099FLG6	AhpD family alkylhydroperoxidase OS=Paracoccus versutus OX=34007 GN=ATH84_101267 PE=4 SV=1	ATH84_101267	0	0	0	0.636002	0.695559	0.729032	inf	0.00156506	0.00384277	up	--	--	GO:0051920 peroxiredoxin activity	R: General function prediction only	--	--	IPR004675: Alkylhydroperoxidase AhpD core;IPR003779: Carboxymuconolactone decarboxylase-like;IPR029032: AhpD-like	--	--
A0A099FLG8	Transcription termination factor Rho OS=Paracoccus versutus OX=34007 GN=rho PE=3 SV=1	rho	0	0	0	5.29189	5.22399	5.51705	inf	0.000274514	0.00154864	up	GO:0006353 DNA-templated transcription, termination	GO:0005829 cytosol	GO:0003723 RNA binding;GO:0004386 helicase activity;GO:0005524 ATP binding;GO:0008186 ATP-dependent activity, acting on RNA;GO:0016787 hydrolase activity	K: Transcription	K03628	ko03018: RNA degradation	IPR012340: Nucleic acid-binding, OB-fold;IPR011113: Rho termination factor, RNA-binding domain;IPR003593: AAA+ ATPase domain;IPR011129: Cold shock domain;IPR004665: Transcription termination factor Rho;IPR036269: Rho termination factor, N-terminal domain superfamily;IPR011112: Rho termination factor, N-terminal;IPR000194: ATPase, F1/V1/A1 complex, alpha/beta subunit, nucleotide-binding domain;IPR…	Cytoplasmic	--
A0A099FLK0	Carbohydrate ABC transporter substrate-binding protein (CUT1 family) OS=Paracoccus versutus OX=34007 GN=ATH84_101247 PE=3 SV=1	ATH84_101247	0.298128	0	0.154633	20.1439	20.9305	20.7785	136.613	2.4889e-05	0.000471195	up	--	--	--	G: Carbohydrate transport and metabolism	--	--	IPR006059: Bacterial extracellular solute-binding protein	--	CS pos: 27-28. AVA-DE. Pr: 0.9832
A0A099FLK4	Iron(III) transport system substrate-binding protein OS=Paracoccus versutus OX=34007 GN=ATH84_101242 PE=3 SV=1	ATH84_101242	0.559685	0.580516	1.0081	10.4394	13.028	9.93658	15.549	0.00727276	0.0107126	up	GO:0006811 ion transport;GO:0055072 iron ion homeostasis	GO:0030288 outer membrane-bounded periplasmic space;GO:0031676 plasma membrane-derived thylakoid membrane	GO:0046872 metal ion binding	P: Inorganic ion transport and metabolism	K02012	ko02010: ABC transporters	IPR026045: Ferric binding protein	Periplasmic	CS pos: 22-23. ASA-QE. Pr: 0.7706
A0A099FLL8	Thioredoxin OS=Paracoccus versutus OX=34007 GN=ATH84_1003160 PE=3 SV=1	ATH84_1003160	0.4085	0.281133	0.333756	4.47558	4.18382	3.96548	12.3363	0.000820805	0.00274748	up	--	--	GO:0015035 protein-disulfide reductase activity	O: Posttranslational modification, protein turnover, chaperones	K03671	--	IPR036249: Thioredoxin-like superfamily;IPR005746: Thioredoxin;IPR013766: Thioredoxin domain;IPR017937: Thioredoxin, conserved site	Cytoplasmic	--
A0A099FLM3	Phosphohistidine phosphatase OS=Paracoccus versutus OX=34007 GN=ATH84_102541 PE=4 SV=1	ATH84_102541	0	0	0	2.37095	2.27551	2.0232	inf	0.00217011	0.00457841	up	--	--	GO:0016787 hydrolase activity	T: Signal transduction mechanisms	K08296	--	IPR029033: Histidine phosphatase superfamily;IPR013078: Histidine phosphatase superfamily, clade-1	Cytoplasmic	--
A0A099FLN5	Cold-shock DNA-binding protein OS=Paracoccus versutus OX=34007 GN=ATH84_102523 PE=4 SV=1	ATH84_102523	0	0	0	2.38311	2.55943	2.51856	inf	0.000458737	0.00201136	up	GO:0010468 regulation of gene expression;GO:0060567 negative regulation of DNA-templated transcription, termination	GO:0005829 cytosol	GO:0001072 transcription antitermination factor activity, RNA binding;GO:0003676 nucleic acid binding;GO:0003677 DNA binding;GO:0003723 RNA binding	K: Transcription	K03704	--	IPR011129: Cold shock domain;IPR002059: Cold-shock protein, DNA-binding;IPR012340: Nucleic acid-binding, OB-fold	Cytoplasmic	--
A0A099FLR4	Tripartite-type tricarboxylate transporter receptor subunit TctC OS=Paracoccus versutus OX=34007 GN=ATH84_101288 PE=3 SV=1	ATH84_101288	1.60957	1.12347	1.54466	12.7984	12.2755	12.2588	8.72728	1.54232e-06	0.000105206	up	--	GO:0042597 periplasmic space	--	C: Energy production and conversion	K07795	ko02020: Two-component system	IPR042100: Bordetella uptake gene, domain 1;IPR005064: Bordetella uptake gene	--	CS pos: 22-23. AFA-QD. Pr: 0.9953
A0A099FLR7	Beta-barrel assembly complex subunit BamF OS=Paracoccus versutus OX=34007 GN=ATH84_100317 PE=4 SV=1	ATH84_100317	0	0	0	7.79179	8.26919	7.14504	inf	0.0017686	0.00406153	up	--	--	--	--	--	--	IPR021395: Protein of unknown function DUF3035	--	CS pos: 15-16. LAA-CS. Pr: 0.9996
A0A099FLR8	Protein-tyrosine-phosphatase OS=Paracoccus versutus OX=34007 GN=BDD41_4149 PE=4 SV=1	BDD41_4149	0	0	0	0.317865	0.273091	0.341418	inf	0.00413159	0.00709171	up	GO:0046685 response to arsenic-containing substance	GO:0005737 cytoplasm	GO:0004725 protein tyrosine phosphatase activity;GO:0030612 arsenate reductase (thioredoxin) activity	T: Signal transduction mechanisms	--	--	IPR023485: Phosphotyrosine protein phosphatase I;IPR036196: Phosphotyrosine protein phosphatase I superfamily	Cytoplasmic	--
A0A099FLS8	Carbonic anhydrase OS=Paracoccus versutus OX=34007 GN=ATH84_100327 PE=3 SV=1	ATH84_100327	0.258324	0	0	3.41277	3.77827	3.44361	41.1678	3.67818e-05	0.000581648	up	GO:0015976 carbon utilization;GO:0015977 carbon fixation;GO:0015979 photosynthesis	GO:0031470 carboxysome	GO:0004089 carbonate dehydratase activity;GO:0008270 zinc ion binding;GO:0042802 identical protein binding	P: Inorganic ion transport and metabolism	K01673	ko00910: Nitrogen metabolism;ko01100: Metabolic pathways	IPR015892: Carbonic anhydrase, prokaryotic-like, conserved site;IPR036874: Carbonic anhydrase superfamily;IPR045066: Beta carbonic anhydrases, cladeB;IPR001765: Carbonic anhydrase	Cytoplasmic	--
A0A099FLT4	Large ribosomal subunit protein bL9 OS=Paracoccus versutus OX=34007 GN=rplI PE=3 SV=1	rplI	0.261229	0.372044	0.758183	13.0284	12.5743	12.2683	27.2168	5.14209e-06	0.00018908	up	GO:0006412 translation	GO:0005840 ribosome	GO:0003735 structural constituent of ribosome;GO:0019843 rRNA binding	J: Translation, ribosomal structure and biogenesis	K02939	ko03010: Ribosome	IPR036791: Ribosomal protein L9, C-terminal domain superfamily;IPR020594: Ribosomal protein L9, bacteria/chloroplast;IPR020070: Ribosomal protein L9, N-terminal;IPR020069: Ribosomal protein L9, C-terminal;IPR009027: Ribosomal protein L9/RNase H1, N-terminal;IPR036935: Ribosomal protein L9, N-terminal domain superfamily	Cytoplasmic	--
A0A099FLT5	Flavin reductase (DIM6/NTAB) family NADH-FMN oxidoreductase RutF OS=Paracoccus versutus OX=34007 GN=ATH84_100337 PE=4 SV=1	ATH84_100337	0	0	0	1.77849	1.52863	1.61754	inf	0.00197825	0.00434986	up	GO:0006694 steroid biosynthetic process;GO:0016042 lipid catabolic process;GO:0019439 aromatic compound catabolic process	--	GO:0010181 FMN binding;GO:0036382 flavin reductase (NADH) activity	C: Energy production and conversion	--	--	IPR012349: FMN-binding split barrel;IPR002563: Flavin reductase like domain	--	--
A0A099FLU8	Large ribosomal subunit protein bL34 OS=Paracoccus versutus OX=34007 GN=rpmH PE=3 SV=1	rpmH	0	0	0	20.7679	21.5513	20.927	inf	0.000128545	0.00109259	up	GO:0006412 translation	GO:0005840 ribosome	GO:0003735 structural constituent of ribosome	J: Translation, ribosomal structure and biogenesis	K02914	ko03010: Ribosome	IPR000271: Ribosomal protein L34;IPR020939: Ribosomal protein L34, conserved site	Cytoplasmic	--
A0A099FLV6	Xanthine-guanine phosphoribosyltransferase OS=Paracoccus versutus OX=34007 GN=gpt PE=3 SV=1	gpt	0	0	0	1.87447	1.64026	1.63098	inf	0.00215001	0.00457201	up	GO:0006166 purine ribonucleoside salvage;GO:0032263 GMP salvage;GO:0032265 XMP salvage	GO:0005886 plasma membrane	GO:0000287 magnesium ion binding;GO:0000310 xanthine phosphoribosyltransferase activity;GO:0004422 hypoxanthine phosphoribosyltransferase activity;GO:0052657 guanine phosphoribosyltransferase activity	H: Coenzyme transport and metabolism	K00769	ko00230: Purine metabolism;ko01100: Metabolic pathways;ko01110: Biosynthesis of secondary metabolites;ko01232: Nucleotide metabolism	IPR000836: Phosphoribosyltransferase domain;IPR023747: Xanthine-guanine phosphoribosyltransferase;IPR029057: Phosphoribosyltransferase-like	Cytoplasmic	--
A0A099FLW4	LexA repressor OS=Paracoccus versutus OX=34007 GN=lexA PE=3 SV=1	lexA	0	0	0	1.58878	1.7107	1.79206	inf	0.00120917	0.00335186	up	GO:0006260 DNA replication;GO:0006281 DNA repair;GO:0006508 proteolysis;GO:0009432 SOS response	GO:0032993 protein-DNA complex	GO:0000976 transcription cis-regulatory region binding;GO:0001217 DNA-binding transcription repressor activity;GO:0004252 serine-type endopeptidase activity	K: Transcription;T: Signal transduction mechanisms	K01356	--	IPR006200: Transcription regulator LexA;IPR036390: Winged helix DNA-binding domain superfamily;IPR006199: LexA repressor, DNA-binding domain;IPR036286: LexA/Signal peptidase-like superfamily;IPR006197: Peptidase S24, LexA-like;IPR036388: Winged helix-like DNA-binding domain superfamily;IPR039418: LexA-like;IPR015927: Peptidase S24/S26A/S26B/S26C	Cytoplasmic	--
A0A099FLW8	Phosphoribosyl 1,2-cyclic phosphate phosphodiesterase OS=Paracoccus versutus OX=34007 GN=ATH84_10252 PE=4 SV=1	ATH84_10252	0	0	0	0.16554	0.124365	0.141399	inf	0.00683271	0.0101973	up	GO:0009249 protein lipoylation	GO:0005737 cytoplasm	GO:0033819 lipoyl(octanoyl) transferase activity	P: Inorganic ion transport and metabolism	K06167	ko00440: Phosphonate and phosphinate metabolism;ko01100: Metabolic pathways	IPR001279: Metallo-beta-lactamase;IPR036866: Ribonuclease Z/Hydroxyacylglutathione hydrolase-like	Cytoplasmic	--
A0A099FLY7	Carbohydrate ABC transporter membrane protein 1 (CUT1 family) OS=Paracoccus versutus OX=34007 GN=ATH84_101248 PE=3 SV=1	ATH84_101248	0	0	0	1.42601	1.29981	1.47594	inf	0.00139719	0.00361987	up	GO:0008643 carbohydrate transport;GO:0055085 transmembrane transport	GO:0005886 plasma membrane;GO:0016021 integral component of membrane	--	G: Carbohydrate transport and metabolism	K02025	--	IPR000515: ABC transporter type 1, transmembrane domain MetI-like;IPR035906: MetI-like superfamily	Cytoplasmic Membrane	--
A0A099FM19	Outer membrane lipoprotein-sorting protein OS=Paracoccus versutus OX=34007 GN=ATH84_100356 PE=4 SV=1	ATH84_100356	0	0	0	3.41258	3.85774	3.71793	inf	0.00128517	0.00347137	up	GO:0042953 lipoprotein transport;GO:0044874 lipoprotein localization to outer membrane	GO:0042597 periplasmic space	--	M: Cell wall/membrane/envelope biogenesis	--	--	IPR004564: Outer membrane lipoprotein carrier protein LolA-like;IPR029046: Lipoprotein localisation LolA/LolB/LppX	--	CS pos: 22-23. ALA-EK. Pr: 0.9934
A0A099FM22	Spermidine/putrescine transport system substrate-binding protein OS=Paracoccus versutus OX=34007 GN=ATH84_10013 PE=4 SV=1	ATH84_10013	0.469102	0.452068	0.508929	26.2034	25.4947	25.7081	54.1264	6.21615e-05	0.000749869	up	--	GO:0042597 periplasmic space	--	E: Amino acid transport and metabolism	K02055	ko02024: Quorum sensing	IPR006059: Bacterial extracellular solute-binding protein	Periplasmic	CS pos: 20-21. AQA-QN. Pr: 0.9678
A0A099FM68	Capsular polysaccharide transport system ATP-binding protein OS=Paracoccus versutus OX=34007 GN=ATH84_10192 PE=3 SV=1	ATH84_10192	0	0	0	0.658245	0.620723	0.554626	inf	0.00244685	0.00490012	up	--	GO:0005886 plasma membrane	GO:0005524 ATP binding;GO:0140359 ABC-type transporter activity	G: Carbohydrate transport and metabolism	K09689	ko02010: ABC transporters	IPR003439: ABC transporter-like, ATP-binding domain;IPR027417: P-loop containing nucleoside triphosphate hydrolase;IPR017871: ABC transporter-like, conserved site;IPR015860: ABC transporter, teichoic acids export TagH-like;IPR003593: AAA+ ATPase domain	Cytoplasmic	--
A0A099FM91	Purine nucleoside phosphorylase OS=Paracoccus versutus OX=34007 GN=ATH84_100168 PE=3 SV=1	ATH84_100168	0	0	0	0.773939	0.660731	0.544633	inf	0.00991728	0.0134762	up	--	--	GO:0004000 adenosine deaminase activity;GO:0005507 copper ion binding;GO:0016491 oxidoreductase activity;GO:0017061 S-methyl-5-thioadenosine phosphorylase activity	P: Inorganic ion transport and metabolism	K05810	ko00230: Purine metabolism;ko00270: Cysteine and methionine metabolism;ko01100: Metabolic pathways;ko01232: Nucleotide metabolism	IPR003730: Multi-copper polyphenol oxidoreductase;IPR011324: Cytotoxic necrotizing factor-like, catalytic;IPR038371: Multi-copper polyphenol oxidoreductase superfamily	--	CS pos: 45-46. DQA-EI. Pr: 0.0644
A0A099FM94	Monosaccharide ABC transporter substrate-binding protein (CUT2 family) OS=Paracoccus versutus OX=34007 GN=ATH84_100113 PE=3 SV=1	ATH84_100113	0.712347	0.579558	0.463129	45.4804	45.7725	47.2524	78.9189	0.000113754	0.00101915	up	GO:0008643 carbohydrate transport	GO:0005886 plasma membrane;GO:0045121 membrane raft	--	G: Carbohydrate transport and metabolism	K10439	ko02010: ABC transporters;ko02030: Bacterial chemotaxis	IPR028082: Periplasmic binding protein-like I;IPR025997: Periplasmic binding protein	Periplasmic	CS pos: 21-22. ALA-QD. Pr: 0.9972
A0A099FMA0	Carbamoyl phosphate synthase small chain OS=Paracoccus versutus OX=34007 GN=carA PE=3 SV=1	carA	0	0.273396	0	1.87504	2.0001	1.77983	20.6842	0.000179719	0.00126071	up	GO:0006207 'de novo' pyrimidine nucleobase biosynthetic process;GO:0006526 arginine biosynthetic process;GO:0006541 glutamine metabolic process;GO:0044205 'de novo' UMP biosynthetic process	--	GO:0004088 carbamoyl-phosphate synthase (glutamine-hydrolyzing) activity;GO:0005524 ATP binding	E: Amino acid transport and metabolism;F: Nucleotide transport and metabolism	K01956	ko00220: Arginine biosynthesis;ko00240: Pyrimidine metabolism;ko00250: Alanine, aspartate and glutamate metabolism;ko01100: Metabolic pathways;ko01240: Biosynthesis of cofactors	IPR036480: Carbamoyl-phosphate synthase small subunit, N-terminal domain superfamily;IPR006274: Carbamoyl-phosphate synthase, small subunit;IPR002474: Carbamoyl-phosphate synthase small subunit, N-terminal domain;IPR029062: Class I glutamine amidotransferase-like;IPR035686: Carbamoyl-phosphate synthase small subunit, GATase1 domain;IPR017926: Glutamine amidotransferase	Cytoplasmic	--
A0A099FMA5	Acetolactate synthase small subunit OS=Paracoccus versutus OX=34007 GN=ATH84_100123 PE=3 SV=1	ATH84_100123	0	0	0	7.98724	7.87094	7.5421	inf	0.000291895	0.00159653	up	GO:0009097 isoleucine biosynthetic process;GO:0009099 valine biosynthetic process	GO:0005829 cytosol	GO:0003984 acetolactate synthase activity;GO:1990610 acetolactate synthase regulator activity	E: Amino acid transport and metabolism	K01653	ko00290: Valine, leucine and isoleucine biosynthesis;ko00650: Butanoate metabolism;ko00660: C5-Branched dibasic acid metabolism;ko00770: Pantothenate and CoA biosynthesis;ko01100: Metabolic pathways;ko01110: Biosynthesis of secondary metabolites;ko01210: 2-Oxocarboxylic acid metabolism;ko01230: Biosynthesis of amino acids	IPR002912: ACT domain;IPR045865: ACT-like domain;IPR027271: Acetolactate synthase/Transcription factor NikR, C-terminal;IPR019455: Acetolactate synthase, small subunit, C-terminal;IPR039557: AHAS, ACT domain;IPR004789: Acetolactate synthase, small subunit	Cytoplasmic	--
A0A099FMB3	Glutamate synthase (NADPH) small subunit OS=Paracoccus versutus OX=34007 GN=ATH84_1001280 PE=4 SV=1	ATH84_1001280	0	0	0	1.0467	1.12295	1.02166	inf	0.000818834	0.0027469	up	GO:0097054 L-glutamate biosynthetic process	--	GO:0004355 glutamate synthase (NADPH) activity;GO:0046872 metal ion binding;GO:0051539 4 iron, 4 sulfur cluster binding	E: Amino acid transport and metabolism;R: General function prediction only	K00266	ko00250: Alanine, aspartate and glutamate metabolism;ko00910: Nitrogen metabolism;ko01100: Metabolic pathways;ko01110: Biosynthesis of secondary metabolites;ko01120: Microbial metabolism in diverse environments;ko01230: Biosynthesis of amino acids	IPR028261: Dihydroprymidine dehydrogenase domain II;IPR036188: FAD/NAD(P)-binding domain superfamily;IPR006006: Glutamate synthase NADPH small chain-like;IPR023753: FAD/NAD(P)-binding domain;IPR009051: Alpha-helical ferredoxin	Cytoplasmic	--
A0A099FMD3	GntR family histidine utilization transcriptional repressor OS=Paracoccus versutus OX=34007 GN=ATH84_1007131 PE=4 SV=1	ATH84_1007131	0	0	0	0.492418	0.445398	0.459678	inf	0.000891458	0.00288634	up	GO:0019556 histidine catabolic process to glutamate and formamide;GO:0019557 histidine catabolic process to glutamate and formate;GO:0045892 negative regulation of transcription, DNA-templated	--	GO:0003677 DNA binding;GO:0003700 DNA-binding transcription factor activity	K: Transcription	K05836	--	IPR000524: Transcription regulator HTH, GntR;IPR011663: UbiC transcription regulator-associated;IPR036390: Winged helix DNA-binding domain superfamily;IPR028978: Chorismate pyruvate-lyase/UbiC transcription regulator-associated domain superfamily;IPR036388: Winged helix-like DNA-binding domain superfamily	Cytoplasmic	--
A0A099FMD8	Multisubunit potassium/proton antiporter PhaG subunit OS=Paracoccus versutus OX=34007 GN=ATH84_1007126 PE=4 SV=1	ATH84_1007126	0	0	0	0.54638	0.593452	0.513376	inf	0.00177296	0.00406543	up	GO:0006814 sodium ion transport;GO:0098662 inorganic cation transmembrane transport	GO:0005886 plasma membrane;GO:0016021 integral component of membrane	GO:0005451 monovalent cation:proton antiporter activity	P: Inorganic ion transport and metabolism	K05571	--	IPR005133: Na+/H+ antiporter subunit G	Cytoplasmic Membrane	--
A0A099FMF0	siroheme decarboxylase OS=Paracoccus versutus OX=34007 GN=ATH84_1001311 PE=3 SV=1	ATH84_1001311	0	0	0	0.16912	0.317309	0.229595	inf	0.0309847	0.0360798	up	--	--	GO:0016829 lyase activity;GO:0043565 sequence-specific DNA binding	K: Transcription	--	--	IPR000485: AsnC-type HTH domain;IPR040523: Siroheme decarboxylase , AsnC-like ligand binding domain	--	--
A0A099FMF1	Uracil phosphoribosyltransferase OS=Paracoccus versutus OX=34007 GN=upp PE=3 SV=1	upp	0	0	0	3.37534	3.14639	3.07149	inf	0.000815867	0.0027469	up	GO:0006223 uracil salvage;GO:0044206 UMP salvage	--	GO:0000287 magnesium ion binding;GO:0004845 uracil phosphoribosyltransferase activity;GO:0005525 GTP binding	F: Nucleotide transport and metabolism	K00761	ko00240: Pyrimidine metabolism;ko01100: Metabolic pathways;ko01232: Nucleotide metabolism	IPR000836: Phosphoribosyltransferase domain;IPR005765: Uracil phosphoribosyl transferase;IPR034332: Uracil phosphoribosyltransferase, bacterial-type;IPR029057: Phosphoribosyltransferase-like	Cytoplasmic	--
A0A099FMF2	3,4-dihydroxy-2-butanone 4-phosphate synthase OS=Paracoccus versutus OX=34007 GN=ribB PE=3 SV=1	ribB	0	0	0	13.9559	14.086	14.0768	inf	8.9267e-06	0.000275195	up	GO:0009231 riboflavin biosynthetic process	--	GO:0000287 magnesium ion binding;GO:0008686 3,4-dihydroxy-2-butanone-4-phosphate synthase activity;GO:0030145 manganese ion binding	H: Coenzyme transport and metabolism;H: Coenzyme transport and metabolism	K14652	ko00740: Riboflavin metabolism;ko00790: Folate biosynthesis;ko01100: Metabolic pathways;ko01110: Biosynthesis of secondary metabolites;ko01240: Biosynthesis of cofactors	IPR036144: GTP cyclohydrolase II superfamily;IPR000422: 3,4-dihydroxy-2-butanone 4-phosphate synthase, RibB;IPR017945: DHBP synthase RibB-like alpha/beta domain superfamily;IPR032677: GTP cyclohydrolase II	Cytoplasmic	--
A0A099FMG1	Type III pantothenate kinase OS=Paracoccus versutus OX=34007 GN=coaX PE=3 SV=1	coaX	0	0	0	1.46874	1.44934	1.50398	inf	0.00011771	0.0010402	up	GO:0015937 coenzyme A biosynthetic process;GO:0016310 phosphorylation	GO:0005737 cytoplasm	GO:0004594 pantothenate kinase activity;GO:0005524 ATP binding;GO:0046872 metal ion binding	H: Coenzyme transport and metabolism	K03525	ko00770: Pantothenate and CoA biosynthesis;ko01100: Metabolic pathways;ko01240: Biosynthesis of cofactors	IPR004619: Type III pantothenate kinase;IPR043129: ATPase, nucleotide binding domain	--	--
A0A099FMI5	Cobalt transporter subunit CbtB OS=Paracoccus versutus OX=34007 GN=ATH84_1001345 PE=4 SV=1	ATH84_1001345	0	0	0	0.539748	0.715727	0.598635	inf	0.00692999	0.0103122	up	--	--	--	--	--	--	IPR012667: Cobalt transporter subunit CbtB, putative	--	--
A0A099FML0	UTP--glucose-1-phosphate uridylyltransferase OS=Paracoccus versutus OX=34007 GN=ATH84_100748 PE=3 SV=1	ATH84_100748	0.87666	0.461981	0	51.7533	53.3641	53.714	118.651	1.30336e-05	0.000320932	up	GO:0006011 UDP-glucose metabolic process;GO:0009058 biosynthetic process	--	GO:0003983 UTP:glucose-1-phosphate uridylyltransferase activity	M: Cell wall/membrane/envelope biogenesis	K00963	ko00040: Pentose and glucuronate interconversions;ko00052: Galactose metabolism;ko00500: Starch and sucrose metabolism;ko00520: Amino sugar and nucleotide sugar metabolism;ko00541: O-Antigen nucleotide sugar biosynthesis;ko01100: Metabolic pathways;ko01110: Biosynthesis of secondary metabolites;ko01240: Biosynthesis of cofactors;ko01250: Biosynthesis of nucleotide sugars	IPR005771: UTP--glucose-1-phosphate uridylyltransferase, bacterial/archaeal-type;IPR029044: Nucleotide-diphospho-sugar transferases;IPR005835: Nucleotidyl transferase domain	Cytoplasmic	--
A0A099FMM9	Mannose-binding protein /fructose-binding protein /ribose-binding protein OS=Paracoccus versutus OX=34007 GN=ATH84_1001266 PE=3 SV=1	ATH84_1001266	0.477681	0.221589	0.320759	7.31879	7.65665	7.70703	22.2371	6.71143e-06	0.000222644	up	GO:0008643 carbohydrate transport	GO:0042597 periplasmic space	--	G: Carbohydrate transport and metabolism	K10552	ko02010: ABC transporters	IPR025997: Periplasmic binding protein;IPR028082: Periplasmic binding protein-like I	Periplasmic	CS pos: 25-26. AQA-DS. Pr: 0.9531
A0A099FMP8	Phasin protein OS=Paracoccus versutus OX=34007 GN=ATH84_100522 PE=4 SV=1	ATH84_100522	0.626522	0.14967	0.688015	3.6029	4.01323	3.85647	7.83537	0.000180514	0.00126071	up	--	--	--	--	--	--	--	--	--
A0A099FMR6	Tol-Pal system protein TolQ OS=Paracoccus versutus OX=34007 GN=tolQ PE=3 SV=1	tolQ	0	0	0.687892	2.0313	2.10634	1.81421	8.65231	0.00922303	0.0127312	up	GO:0007049 cell cycle;GO:0017038 protein import;GO:0043213 bacteriocin transport;GO:0051301 cell division	GO:0005887 integral component of plasma membrane	--	U: Intracellular trafficking, secretion, and vesicular transport	K03562	--	IPR014163: Tol-Pal system, TolQ;IPR002898: MotA/TolQ/ExbB proton channel	Cytoplasmic Membrane	--
A0A099FMS3	Trigger factor OS=Paracoccus versutus OX=34007 GN=tig PE=3 SV=1	tig	0	0.224974	0	1.59528	1.48633	1.47097	20.236	0.000427569	0.00193893	up	GO:0006457 protein folding;GO:0007049 cell cycle;GO:0015031 protein transport;GO:0051301 cell division	GO:0005737 cytoplasm	GO:0003755 peptidyl-prolyl cis-trans isomerase activity	O: Posttranslational modification, protein turnover, chaperones	K03545	--	IPR005215: Trigger factor;IPR008881: Trigger factor, ribosome-binding, bacterial;IPR008880: Trigger factor, C-terminal;IPR001179: FKBP-type peptidyl-prolyl cis-trans isomerase domain;IPR037041: Trigger factor, C-terminal domain superfamily;IPR027304: Trigger factor/SurA domain superfamily;IPR046357: Peptidyl-prolyl cis-trans isomerase domain superfamily;IPR036611: Trigger factor ribosome-binding …	Cytoplasmic	--
A0A099FMS6	Uncharacterized protein OS=Paracoccus versutus OX=34007 GN=ATH84_100795 PE=4 SV=1	ATH84_100795	0	0	0	1.33067	1.42093	1.48813	inf	0.0010402	0.00311548	up	--	--	--	S: Function unknown	K09987	--	IPR010421: Transcriptional cell cycle regulator TrcR	--	--
A0A099FMT4	phosphoenolpyruvate--protein phosphotransferase OS=Paracoccus versutus OX=34007 GN=ATH84_102529 PE=3 SV=1	ATH84_102529	0	0	0	0.838884	0.717886	0.740184	inf	0.00234949	0.00478446	up	GO:0006468 protein phosphorylation;GO:0009401 phosphoenolpyruvate-dependent sugar phosphotransferase system;GO:0010243 response to organonitrogen compound	GO:0005737 cytoplasm	GO:0008965 phosphoenolpyruvate-protein phosphotransferase activity;GO:0016301 kinase activity;GO:0046872 metal ion binding	T: Signal transduction mechanisms	K08484	ko02060: Phosphotransferase system (PTS)	IPR040442: Pyruvate kinase-like domain superfamily;IPR029016: GAF-like domain superfamily;IPR003018: GAF domain;IPR008731: Phosphotransferase system, enzyme I N-terminal;IPR036618: PtsI, HPr-binding domain superfamily;IPR015813: Pyruvate/Phosphoenolpyruvate kinase-like domain superfamily;IPR006318: Phosphotransferase system, enzyme I-like;IPR008279: PEP-utilising enzyme, mobile domain;IPR036637: …	Cytoplasmic	--
A0A099FMV4	AMP nucleosidase OS=Paracoccus versutus OX=34007 GN=ATH84_1001335 PE=4 SV=1	ATH84_1001335	0.275153	0.301314	0.437709	0.854475	0.8299	0.845144	2.49416	0.00875803	0.0122725	up	--	--	--	F: Nucleotide transport and metabolism	--	--	IPR031100: LOG family	Cytoplasmic	--
A0A099FMZ0	Probable queuosine precursor transporter OS=Paracoccus versutus OX=34007 GN=ATH84_100363 PE=3 SV=1	ATH84_100363	0	0	0	0.405701	0.403231	0.413383	inf	5.62801e-05	0.000730923	up	GO:1990397 queuosine salvage	GO:0005887 integral component of plasma membrane	GO:0022857 transmembrane transporter activity	J: Translation, ribosomal structure and biogenesis	K09125	--	IPR003744: Queuosine precursor transporter	Cytoplasmic Membrane	--
A0A099FN11	Peptidase inhibitor I78 family protein OS=Paracoccus versutus OX=34007 GN=ATH84_100388 PE=4 SV=1	ATH84_100388	0	0	0	0.951738	0.778763	0.994322	inf	0.00522494	0.00833587	up	--	--	--	--	--	--	--	--	CS pos: 16-17. LAA-CA. Pr: 0.9009
A0A099FN17	Methionine aminopeptidase OS=Paracoccus versutus OX=34007 GN=map PE=3 SV=1	map	0	0	0	0.823209	0.746119	0.86528	inf	0.00184328	0.00418093	up	GO:0006508 proteolysis;GO:0070084 protein initiator methionine removal	--	GO:0046914 transition metal ion binding;GO:0070006 metalloaminopeptidase activity	J: Translation, ribosomal structure and biogenesis	K01265	--	IPR002467: Peptidase M24A, methionine aminopeptidase, subfamily 1;IPR036005: Creatinase/aminopeptidase-like;IPR000994: Peptidase M24;IPR001714: Peptidase M24, methionine aminopeptidase	Cytoplasmic	--
A0A099FN18	Glycerophosphoryl diester phosphodiesterase OS=Paracoccus versutus OX=34007 GN=ATH84_100398 PE=4 SV=1	ATH84_100398	0	0	0	0.341609	0.391088	0.227574	inf	0.0221198	0.0265786	up	GO:0006629 lipid metabolic process	--	GO:0008081 phosphoric diester hydrolase activity	I: Lipid transport and metabolism	--	--	IPR030395: Glycerophosphodiester phosphodiesterase domain;IPR017946: PLC-like phosphodiesterase, TIM beta/alpha-barrel domain superfamily	Cytoplasmic	--
A0A099FN37	6-phosphogluconolactonase OS=Paracoccus versutus OX=34007 GN=pgl PE=3 SV=1	pgl	0	0	0	2.56382	2.48366	2.64351	inf	0.000323815	0.00168488	up	GO:0005975 carbohydrate metabolic process;GO:0006098 pentose-phosphate shunt	--	GO:0017057 6-phosphogluconolactonase activity	G: Carbohydrate transport and metabolism	K01057	ko00030: Pentose phosphate pathway;ko01100: Metabolic pathways;ko01110: Biosynthesis of secondary metabolites;ko01120: Microbial metabolism in diverse environments;ko01200: Carbon metabolism	IPR005900: 6-phosphogluconolactonase, DevB-type;IPR037171: NagB/RpiA transferase-like;IPR006148: Glucosamine/galactosamine-6-phosphate isomerase	Cytoplasmic	--
A0A099FN47	Probable transaldolase OS=Paracoccus versutus OX=34007 GN=tal PE=3 SV=1	tal	0.0918035	0.235526	0.265314	52.0179	50.9425	48.3347	255.289	0.000460413	0.00201315	up	GO:0005975 carbohydrate metabolic process;GO:0006098 pentose-phosphate shunt	GO:0005737 cytoplasm	GO:0004801 transaldolase activity;GO:0016832 aldehyde-lyase activity	G: Carbohydrate transport and metabolism	K00616	ko00030: Pentose phosphate pathway;ko00710: Carbon fixation by Calvin cycle;ko01100: Metabolic pathways;ko01110: Biosynthesis of secondary metabolites;ko01120: Microbial metabolism in diverse environments;ko01200: Carbon metabolism;ko01230: Biosynthesis of amino acids	IPR018225: Transaldolase, active site;IPR013785: Aldolase-type TIM barrel;IPR033919: Transaldolase/Fructose-6-phosphate aldolase, archaeal/bacterial;IPR022999: Transaldolase type 3B, putative;IPR004731: Transaldolase type 3B/Fructose-6-phosphate aldolase;IPR001585: Transaldolase/Fructose-6-phosphate aldolase	Cytoplasmic	--
A0A099FN55	Invasion associated locus B family protein OS=Paracoccus versutus OX=34007 GN=ATH84_1001324 PE=4 SV=1	ATH84_1001324	0.0611547	0	0.133667	8.27801	8.03068	8.41937	126.927	4.35097e-05	0.000641505	up	--	--	--	R: General function prediction only	--	--	IPR038696: Invasion protein B superfamily;IPR010642: Invasion protein B	--	CS pos: 25-26. VLA-QD. Pr: 0.9956
A0A099FN59	Zn-dependent protease with MMP-like domain OS=Paracoccus versutus OX=34007 GN=ATH84_102543 PE=4 SV=1	ATH84_102543	0	0	0	1.09541	1.21032	1.09531	inf	0.00114061	0.0032595	up	--	--	--	O: Posttranslational modification, protein turnover, chaperones	--	--	IPR038555: Zincin-like metallopeptidase superfamily;IPR010428: Zincin-like metallopeptidase	Cytoplasmic	--
A0A099FN65	XRE family transcriptional regulator OS=Paracoccus versutus OX=34007 GN=ATH84_10152 PE=4 SV=1	ATH84_10152	0	0	0	0.988317	1.19475	1.11693	inf	0.00298078	0.00557435	up	--	--	--	K: Transcription;S: Function unknown	--	--	IPR001387: Cro/C1-type helix-turn-helix domain;IPR014710: RmlC-like jelly roll fold;IPR010982: Lambda repressor-like, DNA-binding domain superfamily;IPR013096: Cupin 2, conserved barrel;IPR011051: RmlC-like cupin domain superfamily	Cytoplasmic	--
A0A099FN70	2,3,4,5-tetrahydropyridine-2,6-dicarboxylate N-succinyltransferase OS=Paracoccus versutus OX=34007 GN=dapD PE=3 SV=1	dapD	0.572384	0	0.352119	15.0814	15.2848	15.0581	49.1338	1.07983e-05	0.000305247	up	GO:0009089 lysine biosynthetic process via diaminopimelate;GO:0019877 diaminopimelate biosynthetic process	GO:0005737 cytoplasm	GO:0008666 2,3,4,5-tetrahydropyridine-2,6-dicarboxylate N-succinyltransferase activity	E: Amino acid transport and metabolism	K00674	ko00300: Lysine biosynthesis;ko01100: Metabolic pathways;ko01120: Microbial metabolism in diverse environments;ko01230: Biosynthesis of amino acids	IPR023180: Tetrahydrodipicolinate-N-succinyltransferase, chain A, domain 1;IPR018357: Hexapeptide transferase, conserved site;IPR005664: Tetrahydrodipicolinate N-succinyltransferase, transferase hexapeptide repeat family;IPR037133: Tetrahydrodipicolinate-N-succinyltransferase, N-terminal domain superfamily;IPR011004: Trimeric LpxA-like superfamily;IPR001451: Hexapeptide repeat	Cytoplasmic	--
A0A099FN77	3-isopropylmalate dehydratase large subunit OS=Paracoccus versutus OX=34007 GN=leuC PE=3 SV=1	leuC	0	0	0	2.71902	2.13827	2.09091	inf	0.00751675	0.0109452	up	GO:0009098 leucine biosynthetic process	--	GO:0003861 3-isopropylmalate dehydratase activity;GO:0046872 metal ion binding;GO:0051539 4 iron, 4 sulfur cluster binding	E: Amino acid transport and metabolism	K01703	ko00290: Valine, leucine and isoleucine biosynthesis;ko00660: C5-Branched dibasic acid metabolism;ko01100: Metabolic pathways;ko01110: Biosynthesis of secondary metabolites;ko01210: 2-Oxocarboxylic acid metabolism;ko01230: Biosynthesis of amino acids	IPR015931: Aconitase/3-isopropylmalate dehydratase large subunit, alpha/beta/alpha, subdomain 1/3;IPR001030: Aconitase/3-isopropylmalate dehydratase large subunit, alpha/beta/alpha domain;IPR033941: 3-Isopropylmalate dehydratase, catalytic domain;IPR018136: Aconitase family, 4Fe-4S cluster binding site;IPR004430: 3-isopropylmalate dehydratase, large subunit;IPR036008: Aconitase, iron-sulfur domain	Cytoplasmic	--
A0A099FN79	Anthranilate synthase component II OS=Paracoccus versutus OX=34007 GN=ATH84_102513 PE=4 SV=1	ATH84_102513	0	0	0	1.41135	1.71529	1.47122	inf	0.00365845	0.00647281	up	GO:0000162 tryptophan biosynthetic process;GO:0006541 glutamine metabolic process	--	GO:0004049 anthranilate synthase activity	E: Amino acid transport and metabolism;H: Coenzyme transport and metabolism	K01658	ko00400: Phenylalanine, tyrosine and tryptophan biosynthesis;ko00405: Phenazine biosynthesis;ko01100: Metabolic pathways;ko01110: Biosynthesis of secondary metabolites;ko01230: Biosynthesis of amino acids;ko02024: Quorum sensing	IPR006221: Anthranilate synthase/para-aminobenzoate synthase like domain;IPR029062: Class I glutamine amidotransferase-like;IPR017926: Glutamine amidotransferase	Cytoplasmic	--
A0A099FN92	Metal-binding protein OS=Paracoccus versutus OX=34007 GN=ATH84_1001352 PE=4 SV=1	ATH84_1001352	0	0	0	0.464392	0.467609	0.425092	inf	0.000911656	0.00290813	up	--	--	--	S: Function unknown	--	--	IPR036249: Thioredoxin-like superfamily;IPR012863: Protein of unknown function DUF1636	--	--
A0A099FNC4	Multidrug resistance efflux pump OS=Paracoccus versutus OX=34007 GN=ATH84_100350 PE=4 SV=1	ATH84_100350	0	0	0	0.40416	0.325161	0.394717	inf	0.00439052	0.00734516	up	GO:0046677 response to antibiotic	GO:0005886 plasma membrane;GO:0016021 integral component of membrane	--	V: Defense mechanisms	--	--	IPR032317: RND efflux pump, membrane fusion protein, barrel-sandwich domain	Cytoplasmic Membrane	--
A0A099FNC5	Protein RecA OS=Paracoccus versutus OX=34007 GN=recA PE=3 SV=1	recA	0	0	0	3.29988	3.0028	3.69413	inf	0.00359101	0.00638681	up	GO:0006281 DNA repair;GO:0006310 DNA recombination;GO:0009432 SOS response	GO:0005737 cytoplasm	GO:0003684 damaged DNA binding;GO:0003697 single-stranded DNA binding;GO:0005524 ATP binding;GO:0140664 ATP-dependent DNA damage sensor activity	L: Replication, recombination and repair	K03553	ko03440: Homologous recombination	IPR020588: DNA recombination and repair protein RecA-like, ATP-binding domain;IPR023400: DNA recombination and repair protein RecA, C-terminal;IPR013765: DNA recombination and repair protein RecA;IPR027417: P-loop containing nucleoside triphosphate hydrolase;IPR003593: AAA+ ATPase domain;IPR020584: DNA recombination/repair protein RecA, conserved site;IPR020587: DNA recombination and repair prote…	Cytoplasmic	--
A0A099FNC8	RNA polymerase sigma factor RpoH OS=Paracoccus versutus OX=34007 GN=rpoH PE=3 SV=1	rpoH	0	0	0	0.755107	0.864885	0.736512	inf	0.00258992	0.00508979	up	GO:0006352 DNA-templated transcription, initiation;GO:0009408 response to heat	GO:0005737 cytoplasm	GO:0003677 DNA binding;GO:0016987 sigma factor activity	K: Transcription	K03089	--	IPR000943: RNA polymerase sigma-70;IPR012759: RNA polymerase sigma factor RpoH, proteobacteria;IPR007630: RNA polymerase sigma-70 region 4;IPR009042: RNA polymerase sigma-70 region 1.2;IPR036388: Winged helix-like DNA-binding domain superfamily;IPR014284: RNA polymerase sigma-70 like domain;IPR007627: RNA polymerase sigma-70 region 2;IPR013325: RNA polymerase sigma factor, region 2;IPR013324: RNA…	Cytoplasmic	--
A0A099FNG2	Deoxyuridine 5'-triphosphate nucleotidohydrolase OS=Paracoccus versutus OX=34007 GN=dut PE=3 SV=1	dut	0	0	0	4.61193	4.43431	4.91112	inf	0.000893025	0.00288634	up	GO:0006226 dUMP biosynthetic process;GO:0046081 dUTP catabolic process	--	GO:0000287 magnesium ion binding;GO:0004170 dUTP diphosphatase activity	F: Nucleotide transport and metabolism;V: Defense mechanisms	K01520	ko00240: Pyrimidine metabolism;ko01100: Metabolic pathways;ko01232: Nucleotide metabolism	IPR036157: dUTPase-like superfamily;IPR008181: Deoxyuridine triphosphate nucleotidohydrolase;IPR033704: dUTPase, trimeric;IPR029054: dUTPase-like	Cytoplasmic	--
A0A099FNH5	Uncharacterized protein YeaO (DUF488 family) OS=Paracoccus versutus OX=34007 GN=ATH84_1001110 PE=4 SV=1	ATH84_1001110	0	0	0	0.105692	0.159257	0.128497	inf	0.0137158	0.0176256	up	--	--	--	S: Function unknown	--	--	IPR007438: Protein of unknown function DUF488	--	--
A0A099FNI3	Small ribosomal subunit protein bS6 OS=Paracoccus versutus OX=34007 GN=rpsF PE=3 SV=1	rpsF	0.259389	0.374759	0	44.1761	44.8761	42.7307	207.811	0.000139038	0.00113461	up	GO:0006412 translation	GO:0005840 ribosome	GO:0003735 structural constituent of ribosome;GO:0019843 rRNA binding	J: Translation, ribosomal structure and biogenesis	K02990	ko03010: Ribosome	IPR014717: Translation elongation factor EF1B/ribosomal protein S6;IPR000529: Ribosomal protein S6;IPR020814: Ribosomal protein S6, plastid/chloroplast;IPR035980: Ribosomal protein S6 superfamily	Cytoplasmic	--
A0A099FNJ1	Probable GTP-binding protein EngB OS=Paracoccus versutus OX=34007 GN=engB PE=3 SV=1	engB	0	0	0	0.367581	0.295264	0.383259	inf	0.00598547	0.00928659	up	GO:0000917 division septum assembly	--	GO:0005525 GTP binding;GO:0046872 metal ion binding	D: Cell cycle control, cell division, chromosome partitioning	K03978	--	IPR006073: GTP binding domain;IPR019987: GTP-binding protein, ribosome biogenesis, YsxC;IPR027417: P-loop containing nucleoside triphosphate hydrolase;IPR030393: EngB-type guanine nucleotide-binding (G) domain	--	--
A0A099FNJ8	Aspartokinase OS=Paracoccus versutus OX=34007 GN=ATH84_102528 PE=3 SV=1	ATH84_102528	0.260108	0.954985	3.17862	13.6033	13.4101	13.9032	9.31255	0.00432649	0.00727965	up	GO:0009086 methionine biosynthetic process;GO:0009088 threonine biosynthetic process;GO:0009089 lysine biosynthetic process via diaminopimelate;GO:0016310 phosphorylation;GO:0019877 diaminopimelate biosynthetic process	GO:0005737 cytoplasm	GO:0004072 aspartate kinase activity;GO:0005524 ATP binding	E: Amino acid transport and metabolism	K00928	ko00260: Glycine, serine and threonine metabolism;ko00261: Monobactam biosynthesis;ko00270: Cysteine and methionine metabolism;ko00300: Lysine biosynthesis;ko01100: Metabolic pathways;ko01110: Biosynthesis of secondary metabolites;ko01120: Microbial metabolism in diverse environments;ko01210: 2-Oxocarboxylic acid metabolism;ko01230: Biosynthesis of amino acids	IPR005260: Aspartate kinase, monofunctional class;IPR002912: ACT domain;IPR018042: Aspartate kinase, conserved site;IPR001341: Aspartate kinase;IPR045865: ACT-like domain;IPR036393: Acetylglutamate kinase-like superfamily;IPR041740: Aspartokinase catalytic domain;IPR027795: CASTOR, ACT domain;IPR001048: Aspartate/glutamate/uridylate kinase	Cytoplasmic	--
A0A099FNK0	Fe-S cluster biogenesis protein NfuA OS=Paracoccus versutus OX=34007 GN=ATH84_1001239 PE=3 SV=1	ATH84_1001239	0	0	0	10.8731	10.1647	10.2251	inf	0.000473005	0.00204477	up	GO:0009399 nitrogen fixation;GO:0016226 iron-sulfur cluster assembly	--	GO:0005506 iron ion binding;GO:0051536 iron-sulfur cluster binding	O: Posttranslational modification, protein turnover, chaperones	--	--	IPR036498: Scaffold protein Nfu/NifU, N-terminal domain superfamily;IPR014824: Scaffold protein Nfu/NifU, N-terminal;IPR034904: Fe-S cluster assembly domain superfamily;IPR035433: NFU1-like;IPR001075: NIF system FeS cluster assembly, NifU, C-terminal	--	--
A0A099FNK1	Enoyl-[acyl-carrier-protein] reductase [NADH] OS=Paracoccus versutus OX=34007 GN=ATH84_102521 PE=3 SV=1	ATH84_102521	1.52963	0.911561	0.41905	23.7291	23.623	23.8609	24.8976	0.00010837	0.00100829	up	GO:0006633 fatty acid biosynthetic process	GO:0005886 plasma membrane	GO:0004318 enoyl-[acyl-carrier-protein] reductase (NADH) activity;GO:0016631 enoyl-[acyl-carrier-protein] reductase activity	I: Lipid transport and metabolism	K00208	ko00061: Fatty acid biosynthesis;ko00780: Biotin metabolism;ko01100: Metabolic pathways;ko01110: Biosynthesis of secondary metabolites;ko01212: Fatty acid metabolism;ko01240: Biosynthesis of cofactors	IPR014358: Enoyl-[acyl-carrier-protein] reductase (NADH);IPR002347: Short-chain dehydrogenase/reductase SDR;IPR036291: NAD(P)-binding domain superfamily	Cytoplasmic Membrane	--
A0A099FNK8	Cyclic pyranopterin monophosphate synthase OS=Paracoccus versutus OX=34007 GN=moaC PE=3 SV=1	moaC	0	0	0	1.26077	1.13683	1.34236	inf	0.00228938	0.00471782	up	GO:0006777 Mo-molybdopterin cofactor biosynthetic process	--	GO:0061799 cyclic pyranopterin monophosphate synthase activity	H: Coenzyme transport and metabolism	K03637	ko00790: Folate biosynthesis;ko01100: Metabolic pathways;ko01240: Biosynthesis of cofactors;ko04122: Sulfur relay system	IPR002820: Molybdopterin cofactor biosynthesis C (MoaC) domain;IPR036522: Molybdopterin cofactor biosynthesis C (MoaC) domain superfamily;IPR023045: Molybdenum cofactor biosynthesis C	Cytoplasmic	--
A0A099FNP4	Adenosylhomocysteinase OS=Paracoccus versutus OX=34007 GN=ahcY PE=3 SV=1	ahcY	0	0	0	8.56583	9.13516	8.52676	inf	0.000505373	0.00212452	up	GO:0006730 one-carbon metabolic process	GO:0005737 cytoplasm	GO:0004013 adenosylhomocysteinase activity	H: Coenzyme transport and metabolism	K01251	ko00270: Cysteine and methionine metabolism;ko01100: Metabolic pathways	IPR000043: Adenosylhomocysteinase-like;IPR020082: S-adenosyl-L-homocysteine hydrolase, conserved site;IPR015878: S-adenosyl-L-homocysteine hydrolase, NAD binding domain;IPR036291: NAD(P)-binding domain superfamily;IPR042172: Adenosylhomocysteinase-like superfamily	Cytoplasmic	--
A0A099FNQ7	Nucleotide-binding universal stress UspA family protein OS=Paracoccus versutus OX=34007 GN=ATH84_1001238 PE=4 SV=1	ATH84_1001238	0	0	0	0.374802	0.339101	0.359912	inf	0.000835588	0.00277546	up	--	--	--	T: Signal transduction mechanisms	--	--	IPR006016: UspA	Cytoplasmic	--
A0A099FNQ9	Cytidine deaminase OS=Paracoccus versutus OX=34007 GN=ATH84_100181 PE=3 SV=1	ATH84_100181	0	0	0	2.4494	1.59353	1.90232	inf	0.0155731	0.0194712	up	--	--	GO:0004126 cytidine deaminase activity;GO:0008270 zinc ion binding;GO:0047844 deoxycytidine deaminase activity	F: Nucleotide transport and metabolism	K01489	ko00240: Pyrimidine metabolism;ko01100: Metabolic pathways;ko01232: Nucleotide metabolism	IPR016193: Cytidine deaminase-like;IPR016192: APOBEC/CMP deaminase, zinc-binding;IPR002125: Cytidine and deoxycytidylate deaminase domain;IPR006262: Cytidine deaminase, homotetrameric	Cytoplasmic	--
A0A099FNT1	NADH-quinone oxidoreductase subunit C OS=Paracoccus versutus OX=34007 GN=nuoC PE=3 SV=1	nuoC	0	0	0	4.8224	3.7622	4.02665	inf	0.00569525	0.00892753	up	--	GO:0005886 plasma membrane	GO:0008137 NADH dehydrogenase (ubiquinone) activity;GO:0048038 quinone binding	C: Energy production and conversion	K00332	ko00190: Oxidative phosphorylation;ko01100: Metabolic pathways	IPR020396: NADH:ubiquinone oxidoreductase, 30kDa subunit, conserved site;IPR010218: NADH dehydrogenase, subunit C;IPR037232: NADH:ubiquinone oxidoreductase, 30kDa subunit superfamily;IPR001268: NADH:ubiquinone oxidoreductase, 30kDa subunit	Cytoplasmic	--
A0A099FNT3	Tricarboxylic transport membrane protein OS=Paracoccus versutus OX=34007 GN=ATH84_100955 PE=3 SV=1	ATH84_100955	0.500557	0.180783	0.370042	36.4173	36.9786	36.2289	104.267	2.72609e-06	0.000133879	up	--	--	--	C: Energy production and conversion	K07795	ko02020: Two-component system	IPR042100: Bordetella uptake gene, domain 1;IPR005064: Bordetella uptake gene	Periplasmic	CS pos: 20-21. AMA-DY. Pr: 0.9827
A0A099FNT9	5'-nucleotidase SurE OS=Paracoccus versutus OX=34007 GN=surE PE=3 SV=1	surE	0	0	0	1.96302	2.00143	2.26471	inf	0.00207862	0.00447588	up	--	GO:0005737 cytoplasm	GO:0000166 nucleotide binding;GO:0046872 metal ion binding;GO:0106411 XMP 5'-nucleosidase activity	L: Replication, recombination and repair	K03787	ko00230: Purine metabolism;ko00240: Pyrimidine metabolism;ko00760: Nicotinate and nicotinamide metabolism;ko01100: Metabolic pathways;ko01110: Biosynthesis of secondary metabolites;ko01232: Nucleotide metabolism	IPR036523: SurE-like phosphatase/nucleotidase superfamily;IPR030048: Survival protein SurE;IPR002828: Survival protein SurE-like phosphatase/nucleotidase	Cytoplasmic	--
A0A099FNV3	Multiple monosaccharide-binding protein OS=Paracoccus versutus OX=34007 GN=ATH84_1003109 PE=3 SV=1	ATH84_1003109	0.278884	0.400987	0.27102	13.3235	13.3324	12.9135	41.6129	3.13192e-05	0.000537	up	GO:0006935 chemotaxis	GO:0042597 periplasmic space	--	G: Carbohydrate transport and metabolism	K10546	ko02010: ABC transporters	IPR025997: Periplasmic binding protein;IPR028082: Periplasmic binding protein-like I	Periplasmic	CS pos: 25-26. AAA-EG. Pr: 0.5549
A0A099FNZ1	Aspartate--tRNA(Asp/Asn) ligase OS=Paracoccus versutus OX=34007 GN=aspS PE=3 SV=1	aspS	0.243759	0	0.216116	13.1807	13.3238	12.8618	85.6021	2.25511e-06	0.000116654	up	GO:0006422 aspartyl-tRNA aminoacylation	GO:0005737 cytoplasm	GO:0003676 nucleic acid binding;GO:0004815 aspartate-tRNA ligase activity;GO:0005524 ATP binding;GO:0050560 aspartate-tRNA(Asn) ligase activity	J: Translation, ribosomal structure and biogenesis	K01876	ko00970: Aminoacyl-tRNA biosynthesis	IPR002312: Aspartyl/Asparaginyl-tRNA synthetase, class IIb;IPR006195: Aminoacyl-tRNA synthetase, class II;IPR012340: Nucleic acid-binding, OB-fold;IPR004524: Aspartate-tRNA ligase, type 1;IPR029351: GAD domain;IPR045864: Class II Aminoacyl-tRNA synthetase/Biotinyl protein ligase (BPL) and lipoyl protein ligase (LPL);IPR004115: GAD-like domain superfamily;IPR004364: Aminoacyl-tRNA synthetase, clas…	Cytoplasmic	--
A0A099FP48	Beta-barrel assembly machine subunit BamE OS=Paracoccus versutus OX=34007 GN=ATH84_1002199 PE=4 SV=1	ATH84_1002199	0	0	0	2.34401	2.36009	2.27176	inf	0.000136425	0.0011227	up	--	--	--	M: Cell wall/membrane/envelope biogenesis	--	--	IPR007450: Lipoprotein SmpA/OmlA;IPR037873: BamE-like	--	CS pos: 21-22. LSA-CQ. Pr: 0.9562
A0A099FP66	Transcriptional repressor NrdR OS=Paracoccus versutus OX=34007 GN=nrdR PE=3 SV=1	nrdR	0	0	0	2.08678	2.28408	2.39475	inf	0.00159122	0.00387317	up	GO:0045892 negative regulation of transcription, DNA-templated	--	GO:0003677 DNA binding;GO:0005524 ATP binding;GO:0008270 zinc ion binding	K: Transcription	K07738	--	IPR003796: Ribonucleotide reductase regulator NrdR-like;IPR005144: ATP-cone domain	Cytoplasmic	--
A0A099FP78	Tellurite resistance protein OS=Paracoccus versutus OX=34007 GN=ATH84_1005114 PE=4 SV=1	ATH84_1005114	0	0	0	0.784168	0.849619	0.839552	inf	0.000608579	0.00232173	up	--	--	--	P: Inorganic ion transport and metabolism	--	--	IPR029024: TerB-like	Cytoplasmic	--
A0A099FP89	Probable transcriptional regulatory protein ATH84_1002210 OS=Paracoccus versutus OX=34007 GN=ATH84_1002210 PE=3 SV=1	ATH84_1002210	0	0	0.102735	0.262597	0.281963	0.276468	7.99168	0.0176171	0.021695	up	GO:0006355 regulation of transcription, DNA-templated	GO:0005737 cytoplasm	GO:0003677 DNA binding	K: Transcription;J: Translation, ribosomal structure and biogenesis	--	--	IPR002876: Transcriptional regulator TACO1-like;IPR029072: YebC-like;IPR026564: Transcriptional regulator TACO1-like, domain 3;IPR017856: Integrase-like, N-terminal	--	--
A0A099FPC0	S-adenosylmethionine synthase OS=Paracoccus versutus OX=34007 GN=metK PE=3 SV=1	metK	0	0	0.747597	8.07683	8.17871	7.903	32.3149	0.000371696	0.00181272	up	GO:0006556 S-adenosylmethionine biosynthetic process;GO:0006730 one-carbon metabolic process	GO:0005737 cytoplasm	GO:0000287 magnesium ion binding;GO:0004478 methionine adenosyltransferase activity;GO:0005524 ATP binding	H: Coenzyme transport and metabolism	K00789	ko00270: Cysteine and methionine metabolism;ko00999: Biosynthesis of various plant secondary metabolites;ko01100: Metabolic pathways;ko01110: Biosynthesis of secondary metabolites;ko01230: Biosynthesis of amino acids;ko01240: Biosynthesis of cofactors	IPR022631: S-adenosylmethionine synthetase, conserved site;IPR022636: S-adenosylmethionine synthetase superfamily;IPR022628: S-adenosylmethionine synthetase, N-terminal;IPR022630: S-adenosylmethionine synthetase, C-terminal;IPR002133: S-adenosylmethionine synthetase;IPR022629: S-adenosylmethionine synthetase, central domain	Cytoplasmic	--
A0A099FPD7	Large ribosomal subunit protein bL32 OS=Paracoccus versutus OX=34007 GN=rpmF PE=3 SV=1	rpmF	0	0.106886	0	29.7406	29.35	27.8354	813.257	0.000385057	0.00183503	up	GO:0006412 translation	GO:0015934 large ribosomal subunit	GO:0003735 structural constituent of ribosome	J: Translation, ribosomal structure and biogenesis	K02911	ko03010: Ribosome	IPR002677: Ribosomal protein L32p;IPR011332: Zinc-binding ribosomal protein	Cytoplasmic	--
A0A099FPE4	Zn-finger protein OS=Paracoccus versutus OX=34007 GN=ATH84_1002156 PE=4 SV=1	ATH84_1002156	0	0	0	1.14885	1.05912	0.921819	inf	0.00398018	0.00691772	up	--	--	--	S: Function unknown	--	--	IPR019401: Zinc finger, CHCC-type	--	--
A0A099FPF6	Universal stress protein family protein OS=Paracoccus versutus OX=34007 GN=ATH84_1002151 PE=3 SV=1	ATH84_1002151	2.44944	1.99462	2.61341	37.5948	37.3273	36.5584	15.7961	9.57118e-07	9.73708e-05	up	--	--	--	T: Signal transduction mechanisms	--	--	IPR006016: UspA;IPR006015: Universal stress protein A family	Cytoplasmic	--
A0A099FPF9	NTE family protein OS=Paracoccus versutus OX=34007 GN=ATH84_1002115 PE=4 SV=1	ATH84_1002115	0	0	0	1.644	1.73194	1.32513	inf	0.00616204	0.00944311	up	--	--	--	R: General function prediction only	K07001	--	IPR002641: Patatin-like phospholipase domain;IPR016035: Acyl transferase/acyl hydrolase/lysophospholipase	--	--
A0A099FPI6	Aspartyl/glutamyl-tRNA(Asn/Gln) amidotransferase subunit C OS=Paracoccus versutus OX=34007 GN=gatC PE=3 SV=1	gatC	0	0	0	2.2661	2.05015	2.12372	inf	0.000870706	0.0028401	up	GO:0006412 translation;GO:0006450 regulation of translational fidelity	--	GO:0005524 ATP binding;GO:0050566 asparaginyl-tRNA synthase (glutamine-hydrolyzing) activity;GO:0050567 glutaminyl-tRNA synthase (glutamine-hydrolyzing) activity	J: Translation, ribosomal structure and biogenesis	K02435	ko00970: Aminoacyl-tRNA biosynthesis;ko01100: Metabolic pathways	IPR003837: Glu-tRNAGln amidotransferase C subunit;IPR036113: Glu-tRNAGln amidotransferase superfamily, subunit C	Cytoplasmic	--
A0A099FPJ5	DUF1737 domain-containing protein OS=Paracoccus versutus OX=34007 GN=ATH84_1001203 PE=4 SV=1	ATH84_1001203	0	0	0	0.608771	0.467347	0.649462	inf	0.00908056	0.0125754	up	--	--	--	S: Function unknown	--	--	IPR013619: Domain of unknown function DUF1737	--	--
A0A099FPK1	Succinate--CoA ligase [ADP-forming] subunit beta OS=Paracoccus versutus OX=34007 GN=sucC PE=3 SV=1	sucC	0	0	0.263009	12.9218	13.0753	12.0946	144.83	0.000236573	0.00143258	up	GO:0006099 tricarboxylic acid cycle	GO:0005737 cytoplasm	GO:0000287 magnesium ion binding;GO:0004775 succinate-CoA ligase (ADP-forming) activity;GO:0005524 ATP binding	C: Energy production and conversion	K01903	ko00020: Citrate cycle (TCA cycle);ko00640: Propanoate metabolism;ko00660: C5-Branched dibasic acid metabolism;ko00720: Other carbon fixation pathways;ko01100: Metabolic pathways;ko01110: Biosynthesis of secondary metabolites;ko01120: Microbial metabolism in diverse environments;ko01200: Carbon metabolism	IPR017866: Succinyl-CoA synthetase, beta subunit, conserved site;IPR016102: Succinyl-CoA synthetase-like;IPR005809: Succinate--CoA synthetase, beta subunit;IPR013815: ATP-grasp fold, subdomain 1;IPR013650: ATP-grasp fold, succinyl-CoA synthetase-type;IPR011761: ATP-grasp fold;IPR005811: ATP-citrate lyase/succinyl-CoA ligase	Cytoplasmic	--
A0A099FPL2	SCP-2 sterol transfer family protein OS=Paracoccus versutus OX=34007 GN=ATH84_1002131 PE=4 SV=1	ATH84_1002131	0.437191	0	0.375227	2.74778	2.57246	2.40945	9.51443	0.000296539	0.00160753	up	--	--	--	I: Lipid transport and metabolism	--	--	IPR036527: SCP2 sterol-binding domain superfamily;IPR003033: SCP2 sterol-binding domain	--	--
A0A099FPL6	CarD family transcriptional regulator OS=Paracoccus versutus OX=34007 GN=ATH84_1002126 PE=4 SV=1	ATH84_1002126	0	0	0	0.796951	0.982189	0.969366	inf	0.00422264	0.00717167	up	--	--	--	K: Transcription	K07736	--	IPR003711: CarD-like/TRCF, RNAP-interacting domain;IPR036101: CarD-like/TRCF, RNAP-interacting domain superfamily;IPR042215: CarD-like, C-terminal domain	Cytoplasmic	--
A0A099FPM0	Uncharacterized protein OS=Paracoccus versutus OX=34007 GN=ATH84_1001228 PE=4 SV=1	ATH84_1001228	0	0	0	1.80297	1.8833	1.94881	inf	0.000503742	0.00212351	up	--	--	--	--	--	--	IPR045616: Protein of unknown function DUF6446	--	--
A0A099FPM1	4-hydroxy-3-methylbut-2-en-1-yl diphosphate synthase (flavodoxin) OS=Paracoccus versutus OX=34007 GN=ispG PE=3 SV=1	ispG	0	0	0	2.91744	2.88489	3.29163	inf	0.001848	0.00418405	up	GO:0016114 terpenoid biosynthetic process;GO:0019288 isopentenyl diphosphate biosynthetic process, methylerythritol 4-phosphate pathway	--	GO:0005506 iron ion binding;GO:0046429 4-hydroxy-3-methylbut-2-en-1-yl diphosphate synthase activity;GO:0051539 4 iron, 4 sulfur cluster binding	I: Lipid transport and metabolism	K03526	ko00900: Terpenoid backbone biosynthesis;ko01100: Metabolic pathways;ko01110: Biosynthesis of secondary metabolites	IPR045854: Nitrite and sulphite reductase 4Fe-4S domain-like superfamily;IPR004588: 4-hydroxy-3-methylbut-2-en-1-yl diphosphate synthase, bacterial-type;IPR011005: Dihydropteroate synthase-like;IPR016425: 4-hydroxy-3-methylbut-2-en-1-yl diphosphate synthase, bacterial	Cytoplasmic	--
A0A099FPP7	Uncharacterized protein YaaN involved in tellurite resistance OS=Paracoccus versutus OX=34007 GN=ATH84_104121 PE=3 SV=1	ATH84_104121	0	0	0.564568	1.34781	1.70742	1.19993	7.53701	0.0078912	0.0113496	up	--	--	--	V: Defense mechanisms	--	--	IPR008863: Toxic anion resistance	Cytoplasmic	--
A0A099FPQ1	Bacterioferritin OS=Paracoccus versutus OX=34007 GN=ATH84_1001163 PE=3 SV=1	ATH84_1001163	0.340601	0	0.554432	7.51183	8.03133	7.8833	26.1738	4.76322e-06	0.000184017	up	GO:0006826 iron ion transport;GO:0006879 cellular iron ion homeostasis	--	GO:0004322 ferroxidase activity;GO:0008199 ferric iron binding	P: Inorganic ion transport and metabolism	K03594	ko00860: Porphyrin metabolism	IPR002024: Bacterioferritin;IPR009040: Ferritin-like diiron domain;IPR009078: Ferritin-like superfamily;IPR012347: Ferritin-like;IPR008331: Ferritin/DPS protein domain	Cytoplasmic	--
A0A099FPT5	DUF1989 domain-containing protein OS=Paracoccus versutus OX=34007 GN=ATH84_1001194 PE=4 SV=1	ATH84_1001194	0	0	0	0.703348	0.624651	0.552534	inf	0.00479212	0.007813	up	--	--	--	S: Function unknown	--	--	IPR018959: Domain of unknown function DUF1989	Cytoplasmic	--
A0A099FPV9	MAPEG superfamily protein OS=Paracoccus versutus OX=34007 GN=ATH84_1001215 PE=4 SV=1	ATH84_1001215	0	0	0	0.560709	0.709671	0.506111	inf	0.0103887	0.0140002	up	--	--	--	S: Function unknown	--	--	IPR023352: Membrane associated eicosanoid/glutathione metabolism-like domain superfamily;IPR001129: Membrane-associated, eicosanoid/glutathione metabolism (MAPEG) protein	Cytoplasmic Membrane	--
A0A099FPW4	RNA polymerase-binding transcription factor DksA OS=Paracoccus versutus OX=34007 GN=dksA PE=3 SV=1	dksA	0	0	0	1.00108	1.16457	1.08063	inf	0.00189739	0.00426425	up	GO:0010468 regulation of gene expression	GO:0005737 cytoplasm	GO:0008270 zinc ion binding	K: Transcription	K06204	--	IPR037187: DksA, N-terminal domain superfamily;IPR012784: RNA polymerase-binding transcription factor DksA;IPR000962: Zinc finger, DksA/TraR C4-type;IPR020458: Zinc finger, DksA/TraR C4-type conserved site	Cytoplasmic	--
A0A099FQ18	Diaminopimelate epimerase OS=Paracoccus versutus OX=34007 GN=dapF PE=3 SV=1	dapF	0	0	0	0.24479	0.309119	0.37245	inf	0.0139462	0.017824	up	GO:0009089 lysine biosynthetic process via diaminopimelate	GO:0005737 cytoplasm	GO:0008837 diaminopimelate epimerase activity	E: Amino acid transport and metabolism	K01778	ko00300: Lysine biosynthesis;ko00470: D-Amino acid metabolism;ko01100: Metabolic pathways;ko01110: Biosynthesis of secondary metabolites;ko01120: Microbial metabolism in diverse environments;ko01230: Biosynthesis of amino acids	IPR018510: Diaminopimelate epimerase, active site;IPR001653: Diaminopimelate epimerase, DapF	Cytoplasmic	--
A0A099FQ30	DNA-binding protein HU-beta OS=Paracoccus versutus OX=34007 GN=ATH84_1009107 PE=3 SV=1	ATH84_1009107	2.03861	0.994412	1.14455	17.8628	17.3765	16.8473	12.4681	3.78793e-06	0.000158094	up	GO:0030261 chromosome condensation	GO:0005829 cytosol	GO:0003677 DNA binding;GO:0030527 structural constituent of chromatin	L: Replication, recombination and repair	K03530	--	IPR010992: Integration host factor (IHF)-like DNA-binding domain superfamily;IPR000119: Histone-like DNA-binding protein	Cytoplasmic	--
A0A099FQ67	Uncharacterized protein YjiS (DUF1127 family) OS=Paracoccus versutus OX=34007 GN=ATH84_1001187 PE=4 SV=1	ATH84_1001187	0	0	0	0.371192	0.227759	0.323213	inf	0.0182924	0.0224572	up	--	--	--	S: Function unknown	--	--	IPR009506: Protein of unknown function DUF1127	--	--
A0A099FQA1	peptide-methionine (R)-S-oxide reductase OS=Paracoccus versutus OX=34007 GN=ATH84_1002198 PE=3 SV=1	ATH84_1002198	0	0	0	2.90763	2.66662	2.80619	inf	0.00062488	0.00236031	up	GO:0006979 response to oxidative stress;GO:0030091 protein repair	--	GO:0008270 zinc ion binding;GO:0033743 peptide-methionine (R)-S-oxide reductase activity	O: Posttranslational modification, protein turnover, chaperones	K07305	--	IPR002579: Peptide methionine sulphoxide reductase MrsB domain;IPR011057: Mss4-like superfamily	Cytoplasmic	--
A0A099FQA6	Phosphoribosyl-ATP pyrophosphatase OS=Paracoccus versutus OX=34007 GN=hisE PE=3 SV=1	hisE	0	0	0	0.522619	0.675786	0.404391	inf	0.0209452	0.0253268	up	GO:0000105 histidine biosynthetic process	GO:0005737 cytoplasm	GO:0004636 phosphoribosyl-ATP diphosphatase activity;GO:0005524 ATP binding	E: Amino acid transport and metabolism	K01523	ko00340: Histidine metabolism;ko01100: Metabolic pathways;ko01110: Biosynthesis of secondary metabolites;ko01230: Biosynthesis of amino acids	IPR008179: Phosphoribosyl-ATP pyrophosphohydrolase;IPR021130: Phosphoribosyl-ATP pyrophosphohydrolase-like	Cytoplasmic	--
A0A099FQB7	Fructose-1,6-bisphosphatase OS=Paracoccus versutus OX=34007 GN=ATH84_1002181 PE=3 SV=1	ATH84_1002181	0.587557	0.520983	0	4.02647	4.14768	3.92313	10.9128	0.000995162	0.00304637	up	GO:0006071 glycerol metabolic process;GO:0006094 gluconeogenesis	GO:0005737 cytoplasm	GO:0042132 fructose 1,6-bisphosphate 1-phosphatase activity;GO:0046872 metal ion binding	G: Carbohydrate transport and metabolism	K11532	ko00010: Glycolysis / Gluconeogenesis;ko00030: Pentose phosphate pathway;ko00051: Fructose and mannose metabolism;ko00680: Methane metabolism;ko00710: Carbon fixation by Calvin cycle;ko01100: Metabolic pathways;ko01110: Biosynthesis of secondary metabolites;ko01120: Microbial metabolism in diverse environments;ko01200: Carbon metabolism	IPR004464: Fructose-1,6-bisphosphatase class 2/Sedoheputulose-1,7-bisphosphatase	Cytoplasmic	--
A0A099FQJ6	Microcin C transport system permease protein OS=Paracoccus versutus OX=34007 GN=ATH84_1002108 PE=3 SV=1	ATH84_1002108	0	0	0	1.03468	1.01576	0.873735	inf	0.00270405	0.00520679	up	GO:0055085 transmembrane transport	GO:0005886 plasma membrane;GO:0016021 integral component of membrane	--	Q: Secondary metabolites biosynthesis, transport and catabolism	K13894	ko02010: ABC transporters	IPR000515: ABC transporter type 1, transmembrane domain MetI-like;IPR035906: MetI-like superfamily	Cytoplasmic Membrane	--
A0A099FQL8	BadM/Rrf2 family transcriptional regulator OS=Paracoccus versutus OX=34007 GN=ATH84_104114 PE=4 SV=1	ATH84_104114	0	0	0	5.38934	5.54407	5.11478	inf	0.00055017	0.00221812	up	--	--	GO:0003690 double-stranded DNA binding;GO:0003700 DNA-binding transcription factor activity;GO:0005506 iron ion binding;GO:0051537 2 iron, 2 sulfur cluster binding	K: Transcription	K13643	--	IPR030489: Transcription regulator Rrf2-type, conserved site;IPR036388: Winged helix-like DNA-binding domain superfamily;IPR000944: Transcription regulator Rrf2;IPR036390: Winged helix DNA-binding domain superfamily	--	--
A0A099FQM0	histidine kinase OS=Paracoccus versutus OX=34007 GN=ATH84_10419 PE=4 SV=1	ATH84_10419	0	0	0	0.206968	0.215783	0.233415	inf	0.0012611	0.00345501	up	GO:0032892 positive regulation of organic acid transport	GO:0005886 plasma membrane;GO:0016021 integral component of membrane	GO:0000155 phosphorelay sensor kinase activity;GO:0005524 ATP binding	T: Signal transduction mechanisms	K10125	ko02020: Two-component system	IPR036890: Histidine kinase/HSP90-like ATPase superfamily;IPR003594: Histidine kinase/HSP90-like ATPase;IPR033479: Double Cache domain 1;IPR005467: Histidine kinase domain;IPR003661: Signal transduction histidine kinase, dimerisation/phosphoacceptor domain;IPR017055: Signal transduction histidine kinase, DctB (C4-dicarboxylate transport system regulator);IPR029151: Periplasmic sensor-like domain …	Cytoplasmic Membrane	--
A0A099FQP9	CRP/FNR family transcriptional regulator OS=Paracoccus versutus OX=34007 GN=ATH84_1002152 PE=4 SV=1	ATH84_1002152	0	0	0	0.450442	0.423012	0.529121	inf	0.00459447	0.00757145	up	--	--	GO:0003677 DNA binding;GO:0003700 DNA-binding transcription factor activity	T: Signal transduction mechanisms	K01420	--	IPR014710: RmlC-like jelly roll fold;IPR000595: Cyclic nucleotide-binding domain;IPR018335: Transcription regulator HTH, Crp-type, conserved site;IPR036388: Winged helix-like DNA-binding domain superfamily;IPR012318: Crp-type HTH domain;IPR018490: Cyclic nucleotide-binding domain superfamily;IPR036390: Winged helix DNA-binding domain superfamily	Cytoplasmic	--
A0A099FQQ3	Peptidyl-prolyl cis-trans isomerase OS=Paracoccus versutus OX=34007 GN=ATH84_1002230 PE=3 SV=1	ATH84_1002230	0.350949	0	0	3.36439	2.87726	3.02434	26.4027	0.00011812	0.0010402	up	GO:0000413 protein peptidyl-prolyl isomerization;GO:0006457 protein folding	GO:0042597 periplasmic space	GO:0003755 peptidyl-prolyl cis-trans isomerase activity	O: Posttranslational modification, protein turnover, chaperones	--	--	IPR002130: Cyclophilin-type peptidyl-prolyl cis-trans isomerase domain;IPR020892: Cyclophilin-type peptidyl-prolyl cis-trans isomerase, conserved site;IPR029000: Cyclophilin-like domain superfamily;IPR024936: Cyclophilin-type peptidyl-prolyl cis-trans isomerase	Periplasmic	--
A0A099FQU1	Ferredoxin OS=Paracoccus versutus OX=34007 GN=ATH84_1002127 PE=4 SV=1	ATH84_1002127	0	0	0	1.24452	1.51185	1.55182	inf	0.00448195	0.0074221	up	--	--	GO:0009055 electron transfer activity;GO:0046872 metal ion binding;GO:0051538 3 iron, 4 sulfur cluster binding;GO:0051539 4 iron, 4 sulfur cluster binding	F: Nucleotide transport and metabolism	K05524	--	IPR017896: 4Fe-4S ferredoxin-type, iron-sulphur binding domain;IPR022569: Ferredoxin, C-terminal;IPR017900: 4Fe-4S ferredoxin, iron-sulphur binding, conserved site;IPR000813: 7Fe ferredoxin	Cytoplasmic	--
A0A099FQU2	Cell division protein ZapA OS=Paracoccus versutus OX=34007 GN=ATH84_1002186 PE=4 SV=1	ATH84_1002186	0	0	0	3.18189	2.88375	2.94164	inf	0.0009229	0.00292491	up	--	--	--	D: Cell cycle control, cell division, chromosome partitioning	K09888	--	IPR042233: Cell division protein ZapA, N-terminal;IPR036192: Cell division protein ZapA-like superfamily;IPR007838: Cell division protein ZapA-like	--	--
A0A099FQU8	BolA protein OS=Paracoccus versutus OX=34007 GN=ATH84_1002180 PE=3 SV=1	ATH84_1002180	0	0	0	0.645948	0.558081	0.552939	inf	0.00264544	0.00514474	up	GO:0006351 transcription, DNA-templated	GO:0005829 cytosol	GO:0003677 DNA binding	K: Transcription;T: Signal transduction mechanisms	K05527	--	IPR036065: BolA-like superfamily;IPR002634: BolA protein	--	--
A0A099FQV0	prephenate dehydratase OS=Paracoccus versutus OX=34007 GN=ATH84_1002111 PE=4 SV=1	ATH84_1002111	0	0	0	1.9831	2.16944	1.92235	inf	0.00134489	0.00353845	up	GO:0009094 L-phenylalanine biosynthetic process;GO:0046417 chorismate metabolic process	GO:0005737 cytoplasm	GO:0004106 chorismate mutase activity;GO:0004664 prephenate dehydratase activity	E: Amino acid transport and metabolism	K04518	ko00400: Phenylalanine, tyrosine and tryptophan biosynthesis;ko01100: Metabolic pathways;ko01110: Biosynthesis of secondary metabolites;ko01230: Biosynthesis of amino acids	IPR001086: Prephenate dehydratase;IPR045865: ACT-like domain;IPR018528: Prephenate dehydratase, conserved site;IPR008242: Bifunctional P-protein, chorismate mutase/prephenate dehydratase;IPR002912: ACT domain	Cytoplasmic	--
A0A099FR56	Serine aminopeptidase S33 domain-containing protein OS=Paracoccus versutus OX=34007 GN=ATH84_104113 PE=4 SV=1	ATH84_104113	0	0	0	2.20944	2.12824	2.09325	inf	0.000257607	0.00150042	up	--	--	GO:0016787 hydrolase activity	R: General function prediction only	K07018	--	IPR022742: Serine aminopeptidase, S33;IPR029058: Alpha/Beta hydrolase fold	--	--
A0A099FR60	DNA-binding NtrC family response regulator OS=Paracoccus versutus OX=34007 GN=ATH84_10418 PE=4 SV=1	ATH84_10418	0	0	0	11.5647	12.2048	11.9599	inf	0.000245033	0.00145903	up	GO:0000160 phosphorelay signal transduction system;GO:0006355 regulation of transcription, DNA-templated	GO:0005737 cytoplasm	GO:0005524 ATP binding;GO:0043565 sequence-specific DNA binding	T: Signal transduction mechanisms	K10126	ko02020: Two-component system	IPR025662: Sigma-54 interaction domain, ATP-binding site 1;IPR027417: P-loop containing nucleoside triphosphate hydrolase;IPR009057: Homeobox-like domain superfamily;IPR001789: Signal transduction response regulator, receiver domain;IPR002197: DNA binding HTH domain, Fis-type;IPR002078: RNA polymerase sigma factor 54 interaction domain;IPR011006: CheY-like superfamily;IPR025944: Sigma-54 interact…	Cytoplasmic	--
A0A099G9C9	Nitrite reductase OS=Paracoccus sanguinis OX=1545044 GN=IX56_16325 PE=4 SV=1	IX56_16325	0	0	0	0.250112	0.390214	0.328035	inf	0.0154018	0.0193123	up	--	GO:0042597 periplasmic space	GO:0009055 electron transfer activity;GO:0020037 heme binding;GO:0046872 metal ion binding;GO:0050418 hydroxylamine reductase activity;GO:0050421 nitrite reductase (NO-forming) activity	C: Energy production and conversion	--	--	IPR036909: Cytochrome c-like domain superfamily;IPR009056: Cytochrome c-like domain;IPR003143: Cytochrome cd1-nitrite reductase, C-terminal domain superfamily;IPR011048: Cytochrome cd1-nitrite reductase-like, haem d1 domain superfamily	Periplasmic	--
A0A099GA47	GTP pyrophosphokinase rsh OS=Paracoccus sanguinis OX=1545044 GN=IX56_05015 PE=3 SV=1	IX56_05015	0	0	0	0.572354	0.472257	0.346351	inf	0.0193117	0.0235757	up	GO:0015969 guanosine tetraphosphate metabolic process;GO:0016310 phosphorylation	--	GO:0005524 ATP binding;GO:0005525 GTP binding;GO:0008728 GTP diphosphokinase activity;GO:0016301 kinase activity	T: Signal transduction mechanisms;K: Transcription	K01139	ko00230: Purine metabolism;ko01100: Metabolic pathways	IPR004095: TGS;IPR003607: HD/PDEase domain;IPR033655: RelA/SpoT, TGS domain;IPR045865: ACT-like domain;IPR002912: ACT domain;IPR043519: Nucleotidyltransferase superfamily;IPR007685: RelA/SpoT;IPR012676: TGS-like;IPR004811: RelA/SpoT family;IPR012675: Beta-grasp domain superfamily;IPR006674: HD domain;IPR045600: RelA/SpoT, AH and RIS domains	Cytoplasmic	--
A0A099GAK2	Elongation factor G OS=Paracoccus sanguinis OX=1545044 GN=fusA PE=3 SV=1	fusA	5.35872	4.5739	4.92091	1.21578	0.814278	0.769437	0.188474	0.000341594	0.00173683	down	--	GO:0005737 cytoplasm	GO:0003746 translation elongation factor activity;GO:0003924 GTPase activity;GO:0005525 GTP binding	J: Translation, ribosomal structure and biogenesis	K02355	--	IPR027417: P-loop containing nucleoside triphosphate hydrolase;IPR035649: EFG, domain V;IPR031157: Tr-type G domain, conserved site;IPR000795: Translational (tr)-type GTP-binding domain;IPR035647: EF-G domain III/V-like;IPR009000: Translation protein, beta-barrel domain superfamily;IPR041095: Elongation Factor G, domain II;IPR005225: Small GTP-binding protein domain;IPR004540: Translation elongat…	Cytoplasmic	--
A0A099GC63	Electron transfer flavoprotein subunit beta OS=Paracoccus sanguinis OX=1545044 GN=IX56_10075 PE=3 SV=1	IX56_10075	0.342861	0.336323	0.215067	0.696526	0.737248	0.801996	2.50016	0.00140889	0.00363785	up	--	--	GO:0009055 electron transfer activity	C: Energy production and conversion	K03521	--	IPR014730: Electron transfer flavoprotein, alpha/beta-subunit, N-terminal;IPR012255: Electron transfer flavoprotein, beta subunit;IPR033948: Electron transfer flavoprotein, beta subunit, N-terminal;IPR014729: Rossmann-like alpha/beta/alpha sandwich fold;IPR000049: Electron transfer flavoprotein, beta-subunit, conserved site	--	--
A0A099GEQ6	Integration host factor subunit alpha OS=Paracoccus sanguinis OX=1545044 GN=ihfA PE=3 SV=1	ihfA	0	0	0	0.865426	0.957334	0.833247	inf	0.00175883	0.00405128	up	GO:0006310 DNA recombination;GO:0006355 regulation of transcription, DNA-templated;GO:0006417 regulation of translation	--	GO:0003677 DNA binding;GO:0030527 structural constituent of chromatin	L: Replication, recombination and repair	K04764	--	IPR005684: Integration host factor, alpha subunit;IPR010992: Integration host factor (IHF)-like DNA-binding domain superfamily;IPR000119: Histone-like DNA-binding protein;IPR020816: Histone-like DNA-binding protein, conserved site	Cytoplasmic	--
A0A099GI37	phosphoglucomutase (alpha-D-glucose-1,6-bisphosphate-dependent) OS=Paracoccus sanguinis OX=1545044 GN=IX56_07855 PE=3 SV=1	IX56_07855	0	0	0	0.280372	0.429083	0.35885	inf	0.014238	0.0181438	up	GO:0006006 glucose metabolic process	--	GO:0000287 magnesium ion binding;GO:0004614 phosphoglucomutase activity	G: Carbohydrate transport and metabolism	K03431	ko00520: Amino sugar and nucleotide sugar metabolism;ko01100: Metabolic pathways;ko01250: Biosynthesis of nucleotide sugars	IPR016055: Alpha-D-phosphohexomutase, alpha/beta/alpha I/II/III;IPR016066: Alpha-D-phosphohexomutase, conserved site;IPR005841: Alpha-D-phosphohexomutase superfamily;IPR005845: Alpha-D-phosphohexomutase, alpha/beta/alpha domain II;IPR005843: Alpha-D-phosphohexomutase, C-terminal;IPR005846: Alpha-D-phosphohexomutase, alpha/beta/alpha domain III;IPR036900: Alpha-D-phosphohexomutase, C-terminal doma…	--	--
A0A099GJ77	Integral membrane protein CcmA OS=Paracoccus sanguinis OX=1545044 GN=IX56_05490 PE=3 SV=1	IX56_05490	0	0	0	0.436469	0.679005	0.6085	inf	0.0153502	0.0192556	up	--	--	--	Z: Cytoskeleton	--	--	IPR007607: Bactofilin A/B	Cytoplasmic	--
A0A099GKZ6	Acetaldehyde dehydrogenase OS=Paracoccus sanguinis OX=1545044 GN=IX56_01955 PE=4 SV=1	IX56_01955	0	0	0	0.313981	0.202793	0.336083	inf	0.0204051	0.0247226	up	--	--	--	S: Function unknown	K09959	--	IPR008497: Protein of unknown function DUF779	--	--
A0A099GLW0	dTDP-glucose 4,6-dehydratase OS=Paracoccus sanguinis OX=1545044 GN=IX56_00125 PE=3 SV=1	IX56_00125	0	0	0	0.494361	0.594353	0.77473	inf	0.0169998	0.0210224	up	GO:0009103 lipopolysaccharide biosynthetic process;GO:0009243 O antigen biosynthetic process;GO:0019305 dTDP-rhamnose biosynthetic process;GO:0045226 extracellular polysaccharide biosynthetic process	--	GO:0008460 dTDP-glucose 4,6-dehydratase activity	M: Cell wall/membrane/envelope biogenesis	K01710	ko00521: Streptomycin biosynthesis;ko00523: Polyketide sugar unit biosynthesis;ko00525: Acarbose and validamycin biosynthesis;ko00541: O-Antigen nucleotide sugar biosynthesis;ko01100: Metabolic pathways;ko01110: Biosynthesis of secondary metabolites;ko01250: Biosynthesis of nucleotide sugars	IPR016040: NAD(P)-binding domain;IPR036291: NAD(P)-binding domain superfamily;IPR005888: dTDP-glucose 4,6-dehydratase	Cytoplasmic	CS pos: 22-23. AVA-AG. Pr: 0.5376
A0A0D6T9G0	Elongation factor Tu OS=Paracoccus sp. 228 OX=1192054 GN=tuf PE=3 SV=1	tuf	34.2645	23.2847	26.8822	2.09185	1.79204	1.56886	0.064582	0.01458	0.0184793	down	--	GO:0005737 cytoplasm	GO:0003746 translation elongation factor activity;GO:0003924 GTPase activity;GO:0005525 GTP binding	J: Translation, ribosomal structure and biogenesis	K02358	--	IPR027417: P-loop containing nucleoside triphosphate hydrolase;IPR000795: Translational (tr)-type GTP-binding domain;IPR004161: Translation elongation factor EFTu-like, domain 2;IPR041709: Elongation factor Tu (EF-Tu), GTP-binding domain;IPR004541: Translation elongation factor EFTu/EF1A, bacterial/organelle;IPR033720: Elongation factor Tu, domain 2;IPR009001: Translation elongation factor EF1A/i…	Cytoplasmic	--
A0A0D6TA17	Methylmalonyl-CoA epimerase OS=Paracoccus sp. 228 OX=1192054 GN=SY26_13755 PE=3 SV=1	SY26_13755	0	0	0	0.177204	0.21815	0.206157	inf	0.00365399	0.00646867	up	--	--	GO:0004493 methylmalonyl-CoA epimerase activity;GO:0046872 metal ion binding	Q: Secondary metabolites biosynthesis, transport and catabolism	K05606	ko00280: Valine, leucine and isoleucine degradation;ko00630: Glyoxylate and dicarboxylate metabolism;ko00640: Propanoate metabolism;ko00720: Other carbon fixation pathways;ko01100: Metabolic pathways;ko01120: Microbial metabolism in diverse environments;ko01200: Carbon metabolism	IPR017515: Methylmalonyl-CoA epimerase;IPR037523: Vicinal oxygen chelate (VOC) domain;IPR029068: Glyoxalase/Bleomycin resistance protein/Dihydroxybiphenyl dioxygenase	Cytoplasmic	--
A0A0D6TA94	Exodeoxyribonuclease 7 large subunit OS=Paracoccus sp. 228 OX=1192054 GN=xseA PE=3 SV=1	xseA	0	0	0	0.134018	0.147151	0.11136	inf	0.00632209	0.00963306	up	GO:0006308 DNA catabolic process	GO:0005737 cytoplasm;GO:0009318 exodeoxyribonuclease VII complex	GO:0003676 nucleic acid binding;GO:0008855 exodeoxyribonuclease VII activity	L: Replication, recombination and repair	K03601	ko03430: Mismatch repair	IPR003753: Exonuclease VII, large subunit;IPR020579: Exonuclease VII, large subunit, C-terminal;IPR025824: OB-fold nucleic acid binding domain	Cytoplasmic	--
A0A0D6TDN5	Dihydroxy-acid dehydratase OS=Paracoccus sp. 228 OX=1192054 GN=ilvD PE=3 SV=1	ilvD	4.25163	2.54377	2.83903	0.836754	0.918116	0.888339	0.27435	0.047265	0.0533282	down	GO:0009097 isoleucine biosynthetic process;GO:0009099 valine biosynthetic process	--	GO:0000287 magnesium ion binding;GO:0004160 dihydroxy-acid dehydratase activity;GO:0051537 2 iron, 2 sulfur cluster binding	E: Amino acid transport and metabolism;G: Carbohydrate transport and metabolism	K01687	ko00290: Valine, leucine and isoleucine biosynthesis;ko00770: Pantothenate and CoA biosynthesis;ko01100: Metabolic pathways;ko01110: Biosynthesis of secondary metabolites;ko01210: 2-Oxocarboxylic acid metabolism;ko01230: Biosynthesis of amino acids	IPR037237: IlvD/EDD, N-terminal domain;IPR004404: Dihydroxy-acid dehydratase;IPR000581: Dihydroxy-acid/6-phosphogluconate dehydratase;IPR042096: Dihydroxy-acid dehydratase, C-terminal;IPR020558: Dihydroxy-acid/6-phosphogluconate dehydratase, conserved site	Cytoplasmic	--
A0A0D6TDU5	Small ribosomal subunit protein uS17 OS=Paracoccus sp. 228 OX=1192054 GN=rpsQ PE=3 SV=1	rpsQ	0	0	0	1.07118	1.18149	0.785045	inf	0.0133399	0.0172252	up	GO:0006412 translation	GO:0005840 ribosome	GO:0003735 structural constituent of ribosome;GO:0019843 rRNA binding	J: Translation, ribosomal structure and biogenesis	K02961	ko03010: Ribosome	IPR019984: 30S ribosomal protein S17;IPR000266: Ribosomal protein S17/S11;IPR012340: Nucleic acid-binding, OB-fold	Cytoplasmic	--
A0A0D6TE07	Large ribosomal subunit protein uL18 OS=Paracoccus sp. 228 OX=1192054 GN=rplR PE=3 SV=1	rplR	0	0	0	0.296409	0.302258	0.260507	inf	0.00207045	0.00447588	up	GO:0006412 translation	GO:0005737 cytoplasm;GO:0005840 ribosome	GO:0003735 structural constituent of ribosome;GO:0019843 rRNA binding	J: Translation, ribosomal structure and biogenesis	K02881	ko03010: Ribosome	IPR005484: Ribosomal protein L18;IPR004389: Ribosomal protein L18, bacterial-type	Cytoplasmic	--
A0A0D6TEU5	glutaryl-CoA dehydrogenase (ETF) OS=Paracoccus sp. 228 OX=1192054 GN=SY26_00720 PE=3 SV=1	SY26_00720	0	0	0	0.195763	0.192905	0.234563	inf	0.00415641	0.00710267	up	GO:0030435 sporulation resulting in formation of a cellular spore;GO:0033539 fatty acid beta-oxidation using acyl-CoA dehydrogenase	GO:0005737 cytoplasm	GO:0003995 acyl-CoA dehydrogenase activity;GO:0050660 flavin adenine dinucleotide binding	I: Lipid transport and metabolism	K00252	ko00071: Fatty acid degradation;ko00310: Lysine degradation;ko00362: Benzoate degradation;ko00380: Tryptophan metabolism;ko01100: Metabolic pathways;ko01110: Biosynthesis of secondary metabolites;ko01120: Microbial metabolism in diverse environments	IPR006089: Acyl-CoA dehydrogenase, conserved site;IPR037069: Acyl-CoA dehydrogenase/oxidase, N-terminal domain superfamily;IPR009075: Acyl-CoA dehydrogenase/oxidase C-terminal;IPR046373: Acyl-CoA oxidase/dehydrogenase, middle domain superfamily;IPR013786: Acyl-CoA dehydrogenase/oxidase, N-terminal;IPR006091: Acyl-CoA oxidase/dehydrogenase, middle domain;IPR009100: Acyl-CoA dehydrogenase/oxidase, …	Cytoplasmic	--
A0A0D6TEY3	NADH-quinone oxidoreductase subunit D OS=Paracoccus sp. 228 OX=1192054 GN=nuoD PE=3 SV=1	nuoD	0	0	0	5.42742	5.54404	5.5161	inf	4.09118e-05	0.000614356	up	--	GO:0005886 plasma membrane	GO:0048038 quinone binding;GO:0050136 NADH dehydrogenase (quinone) activity;GO:0051287 NAD binding	C: Energy production and conversion	K00333	ko00190: Oxidative phosphorylation;ko01100: Metabolic pathways	IPR014029: NADH:ubiquinone oxidoreductase, 49kDa subunit, conserved site;IPR022885: NAD(P)H-quinone oxidoreductase subunit D/H;IPR029014: [NiFe]-hydrogenase, large subunit;IPR001135: NADH-quinone oxidoreductase, subunit D	Cytoplasmic	--
A0A0D6TFR8	Pyruvate carboxylase OS=Paracoccus sp. 228 OX=1192054 GN=SY26_00195 PE=4 SV=1	SY26_00195	0	0	0	0.406398	0.382183	0.510348	inf	0.00814321	0.0116126	up	GO:0006090 pyruvate metabolic process;GO:0006094 gluconeogenesis	GO:0005737 cytoplasm	GO:0004736 pyruvate carboxylase activity;GO:0005524 ATP binding;GO:0046872 metal ion binding	C: Energy production and conversion	K01958	ko00020: Citrate cycle (TCA cycle);ko00620: Pyruvate metabolism;ko00720: Other carbon fixation pathways;ko01100: Metabolic pathways;ko01120: Microbial metabolism in diverse environments;ko01200: Carbon metabolism;ko01230: Biosynthesis of amino acids	IPR005479: Carbamoyl-phosphate synthetase large subunit-like, ATP-binding domain;IPR005482: Biotin carboxylase, C-terminal;IPR011761: ATP-grasp fold;IPR005481: Biotin carboxylase-like, N-terminal domain;IPR011054: Rudiment single hybrid motif;IPR005930: Pyruvate carboxylase;IPR000891: Pyruvate carboxyltransferase;IPR000089: Biotin/lipoyl attachment;IPR001882: Biotin-binding site;IPR011053: Single…	Cytoplasmic	--
A0A0D6TGL2	ATP synthase subunit a OS=Paracoccus sp. 228 OX=1192054 GN=atpB PE=3 SV=1	atpB	0	0	0	1.45889	1.71206	1.4896	inf	0.00262601	0.0051277	up	--	GO:0005886 plasma membrane;GO:0016021 integral component of membrane;GO:0045263 proton-transporting ATP synthase complex, coupling factor F(o)	GO:0046933 proton-transporting ATP synthase activity, rotational mechanism	C: Energy production and conversion	K02108	ko00190: Oxidative phosphorylation;ko01100: Metabolic pathways	IPR000568: ATP synthase, F0 complex, subunit A;IPR035908: ATP synthase, F0 complex, subunit A superfamily;IPR023011: ATP synthase, F0 complex, subunit A, active site	Cytoplasmic Membrane	--
A0A0D6TI80	Catalase-peroxidase OS=Paracoccus sp. 228 OX=1192054 GN=katG PE=3 SV=1	katG	5.81487	4.24122	4.92131	2.12798	2.19466	1.7731	0.406996	0.0168212	0.0208185	down	GO:0006979 response to oxidative stress;GO:0042744 hydrogen peroxide catabolic process	--	GO:0004096 catalase activity;GO:0020037 heme binding;GO:0046872 metal ion binding	P: Inorganic ion transport and metabolism	K03782	ko00360: Phenylalanine metabolism;ko00380: Tryptophan metabolism;ko01100: Metabolic pathways;ko01110: Biosynthesis of secondary metabolites	IPR002016: Haem peroxidase;IPR000763: Catalase-peroxidase haem;IPR010255: Haem peroxidase superfamily;IPR019794: Peroxidase, active site	Cytoplasmic	--
A0A0D6TI86	Branched-chain amino acid ABC transporter permease OS=Paracoccus sp. 228 OX=1192054 GN=SY26_02175 PE=4 SV=1	SY26_02175	0	0	0	0.336218	0.338335	0.365263	inf	0.000726707	0.00257267	up	GO:0015803 branched-chain amino acid transport;GO:0042941 D-alanine transport	GO:0005886 plasma membrane;GO:0016021 integral component of membrane	GO:0015658 branched-chain amino acid transmembrane transporter activity	E: Amino acid transport and metabolism	K01998	ko02010: ABC transporters;ko02024: Quorum sensing	IPR043428: High-affinity branched-chain amino acid transport system permease protein LivM-like;IPR001851: ABC transporter, permease	Cytoplasmic Membrane	--
A0A0G3B2X8	site-specific DNA-methyltransferase (adenine-specific) OS=Paracoccus kondratievae OX=135740 GN=hsdM-2 PE=3 SV=1	hsdM-2	0	0	0	0.211214	0.177036	0.203908	inf	0.00275996	0.00528776	up	GO:0009307 DNA restriction-modification system	--	GO:0003677 DNA binding;GO:0008170 N-methyltransferase activity;GO:0009007 site-specific DNA-methyltransferase (adenine-specific) activity	V: Defense mechanisms	K03427	--	IPR002052: DNA methylase, N-6 adenine-specific, conserved site;IPR038333: Type I restriction enzyme EcoKI-like, methylase subunit, N-terminal domain superfamily;IPR029063: S-adenosyl-L-methionine-dependent methyltransferase superfamily;IPR022749: N6 adenine-specific DNA methyltransferase, N-terminal domain;IPR004546: Restriction endonuclease, type I, methylase subunit;IPR003356: DNA methylase, ad…	Cytoplasmic	--
A0A0V0PSX9	TRAP transporter small permease protein OS=Paracoccus sp. MKU1 OX=1745182 GN=AQY21_26670 PE=3 SV=1	AQY21_26670	0	0	0	0.784276	0.817784	0.754383	inf	0.000543081	0.00220245	up	--	GO:0005886 plasma membrane;GO:0016021 integral component of membrane	--	G: Carbohydrate transport and metabolism	K11689	ko02020: Two-component system	IPR007387: TRAP transporter, small membrane protein DctQ	Cytoplasmic Membrane	--
A0A0V0PTC5	histidine kinase OS=Paracoccus sp. MKU1 OX=1745182 GN=AQY21_26365 PE=4 SV=1	AQY21_26365	0	0	0	0.129163	0.159796	0.13679	inf	0.00418238	0.00713108	up	--	GO:0005887 integral component of plasma membrane	GO:0000155 phosphorelay sensor kinase activity;GO:0005524 ATP binding	T: Signal transduction mechanisms	K07638	ko02020: Two-component system	IPR003594: Histidine kinase/HSP90-like ATPase;IPR005467: Histidine kinase domain;IPR036097: Signal transduction histidine kinase, dimerisation/phosphoacceptor domain superfamily;IPR003661: Signal transduction histidine kinase, dimerisation/phosphoacceptor domain;IPR003660: HAMP domain;IPR036890: Histidine kinase/HSP90-like ATPase superfamily;IPR004358: Signal transduction histidine kinase-related…	Cytoplasmic Membrane	--
A0A0V0PTD6	Glycosyltransferase OS=Paracoccus sp. MKU1 OX=1745182 GN=AQY21_26560 PE=4 SV=1	AQY21_26560	0	0	0	11.8449	10.7754	10.3211	inf	0.00168788	0.00399643	up	GO:0019350 teichoic acid biosynthetic process;GO:0071555 cell wall organization	GO:0016020 membrane	GO:0016757 glycosyltransferase activity;GO:0047355 CDP-glycerol glycerophosphotransferase activity	M: Cell wall/membrane/envelope biogenesis;M: Cell wall/membrane/envelope biogenesis	K00696	ko00500: Starch and sucrose metabolism;ko01100: Metabolic pathways;ko01110: Biosynthesis of secondary metabolites	IPR029044: Nucleotide-diphospho-sugar transferases;IPR001173: Glycosyltransferase 2-like;IPR001296: Glycosyl transferase, family 1;IPR028098: Glycosyltransferase subfamily 4-like, N-terminal domain	Cytoplasmic	--
A0A0V0PTE3	Sugar ABC transporter permease OS=Paracoccus sp. MKU1 OX=1745182 GN=AQY21_26330 PE=4 SV=1	AQY21_26330	0	0	0	0.860191	0.570857	0.541868	inf	0.0230552	0.0275292	up	--	GO:0005886 plasma membrane;GO:0016021 integral component of membrane	GO:0022857 transmembrane transporter activity	F: Nucleotide transport and metabolism	K23535	ko02010: ABC transporters	IPR001851: ABC transporter, permease	Cytoplasmic Membrane	--
A0A0V0PTE7	Peptidase S41 OS=Paracoccus sp. MKU1 OX=1745182 GN=AQY21_25750 PE=4 SV=1	AQY21_25750	0	0	0	1.28027	1.32672	1.07175	inf	0.00406314	0.00702589	up	--	--	--	C: Energy production and conversion	--	--	IPR009056: Cytochrome c-like domain;IPR036909: Cytochrome c-like domain superfamily;IPR003468: Cytochrome c oxidase, monohaem subunit/FixO	Cytoplasmic	--
A0A0V0PTK9	Nitrogen fixation protein NifU OS=Paracoccus sp. MKU1 OX=1745182 GN=AQY21_26015 PE=4 SV=1	AQY21_26015	0	0	0	0.12426	0.166851	0.0926092	inf	0.0271332	0.0319485	up	GO:0016226 iron-sulfur cluster assembly	--	GO:0005506 iron ion binding;GO:0051536 iron-sulfur cluster binding	O: Posttranslational modification, protein turnover, chaperones	--	--	IPR002871: NIF system FeS cluster assembly, NifU, N-terminal	--	--
A0A0V0PTR2	Arginase OS=Paracoccus sp. MKU1 OX=1745182 GN=AQY21_24580 PE=3 SV=1	AQY21_24580	0	0	0	0.17078	0.21349	0.159078	inf	0.00823272	0.0117248	up	GO:0000050 urea cycle;GO:0006525 arginine metabolic process	--	GO:0004053 arginase activity;GO:0046872 metal ion binding	E: Amino acid transport and metabolism	K01476	ko00220: Arginine biosynthesis;ko00330: Arginine and proline metabolism;ko01100: Metabolic pathways;ko01110: Biosynthesis of secondary metabolites;ko01230: Biosynthesis of amino acids;ko04148: Efferocytosis	IPR014033: Arginase;IPR006035: Ureohydrolase;IPR023696: Ureohydrolase domain superfamily;IPR020855: Ureohydrolase, manganese-binding site	Cytoplasmic	--
A0A0V0PTR7	Protein adenylyltransferase SelO OS=Paracoccus sp. MKU1 OX=1745182 GN=selO PE=3 SV=1	selO	0	0	0	0.270408	0.177599	0.226168	inf	0.0139272	0.0178198	up	--	--	GO:0000287 magnesium ion binding;GO:0005524 ATP binding;GO:0016779 nucleotidyltransferase activity	O: Posttranslational modification, protein turnover, chaperones	K08997	--	IPR003846: Protein adenylyltransferase SelO	Cytoplasmic	--
A0A0V0PTU7	Ligand-gated channel protein OS=Paracoccus sp. MKU1 OX=1745182 GN=AQY21_24585 PE=3 SV=1	AQY21_24585	0	0	0	25.1124	24.9039	24.831	inf	1.14257e-05	0.000306169	up	GO:0044718 siderophore transmembrane transport;GO:0055072 iron ion homeostasis;GO:0071702 organic substance transport	GO:0016021 integral component of membrane;GO:0031230 intrinsic component of cell outer membrane	GO:0015344 siderophore uptake transmembrane transporter activity	P: Inorganic ion transport and metabolism	K16089	--	IPR012910: TonB-dependent receptor, plug domain;IPR037066: TonB-dependent receptor, plug domain superfamily;IPR000531: TonB-dependent receptor-like, beta-barrel;IPR018247: EF-Hand 1, calcium-binding site;IPR036942: TonB-dependent receptor-like, beta-barrel domain superfamily	Outer Membrane	CS pos: 36-37. ALA-QE. Pr: 0.9206
A0A0V0PTV0	Cell division protein FtsX OS=Paracoccus sp. MKU1 OX=1745182 GN=AQY21_24730 PE=4 SV=1	AQY21_24730	0	0	0	0.350912	0.351458	0.273016	inf	0.00636166	0.00967403	up	--	--	--	D: Cell cycle control, cell division, chromosome partitioning	K09811	ko02010: ABC transporters	--	Cytoplasmic Membrane	--
A0A0V0PTV8	Acetyl-CoA acetyltransferase OS=Paracoccus sp. MKU1 OX=1745182 GN=AQY21_24675 PE=3 SV=1	AQY21_24675	0	0	0	0.884106	0.61158	0.699512	inf	0.0118306	0.01553	up	GO:0042619 poly-hydroxybutyrate biosynthetic process	GO:0005737 cytoplasm	GO:0003985 acetyl-CoA C-acetyltransferase activity	I: Lipid transport and metabolism	K00626	ko00071: Fatty acid degradation;ko00280: Valine, leucine and isoleucine degradation;ko00310: Lysine degradation;ko00362: Benzoate degradation;ko00380: Tryptophan metabolism;ko00620: Pyruvate metabolism;ko00630: Glyoxylate and dicarboxylate metabolism;ko00650: Butanoate metabolism;ko00720: Other carbon fixation pathways;ko00900: Terpenoid backbone biosynthesis;ko01100: Metabolic pathways;ko01110: …	IPR020610: Thiolase, active site;IPR020617: Thiolase, C-terminal;IPR002155: Thiolase;IPR016039: Thiolase-like;IPR020613: Thiolase, conserved site;IPR020616: Thiolase, N-terminal;IPR020615: Thiolase, acyl-enzyme intermediate active site	Cytoplasmic	--
A0A0V0PTW4	Oxidoreductase OS=Paracoccus sp. MKU1 OX=1745182 GN=AQY21_26280 PE=3 SV=1	AQY21_26280	0	0	0	0.643821	0.425063	0.627953	inf	0.0151511	0.0190607	up	GO:0030497 fatty acid elongation	--	GO:0004316 3-oxoacyl-[acyl-carrier-protein] reductase (NADPH) activity;GO:0016616 oxidoreductase activity, acting on the CH-OH group of donors, NAD or NADP as acceptor;GO:0051287 NAD binding	I: Lipid transport and metabolism	K00076	ko00121: Secondary bile acid biosynthesis	IPR002347: Short-chain dehydrogenase/reductase SDR;IPR036291: NAD(P)-binding domain superfamily	Cytoplasmic	--
A0A0V0PU15	Zinc-finger protein OS=Paracoccus sp. MKU1 OX=1745182 GN=AQY21_24955 PE=4 SV=1	AQY21_24955	0	0	0	0.994452	1.00751	0.790122	inf	0.005671	0.00889867	up	--	--	--	S: Function unknown	--	--	IPR009325: Protein of unknown function DUF983	Cytoplasmic Membrane	--
A0A0V0PU26	Phosphate-specific transport system accessory protein PhoU OS=Paracoccus sp. MKU1 OX=1745182 GN=AQY21_25040 PE=3 SV=1	AQY21_25040	0	0	0	0.890446	0.790587	0.916026	inf	0.00194849	0.00432179	up	GO:0006817 phosphate ion transport;GO:0030643 cellular phosphate ion homeostasis;GO:0045936 negative regulation of phosphate metabolic process;GO:2000186 negative regulation of phosphate transmembrane transport	GO:0005737 cytoplasm	GO:0042803 protein homodimerization activity	P: Inorganic ion transport and metabolism	K02039	--	IPR038078: PhoU-like domain superfamily;IPR028366: Phosphate transport system protein PhoU;IPR026022: PhoU domain	Cytoplasmic	--
A0A0V0PU34	Hydroxyacid dehydrogenase OS=Paracoccus sp. MKU1 OX=1745182 GN=AQY21_25110 PE=3 SV=1	AQY21_25110	0	0	0	0.320532	0.196378	0.242997	inf	0.0198281	0.0241386	up	--	--	GO:0016491 oxidoreductase activity;GO:0046872 metal ion binding;GO:0071949 FAD binding	C: Energy production and conversion	K00104	ko00630: Glyoxylate and dicarboxylate metabolism;ko01100: Metabolic pathways;ko01110: Biosynthesis of secondary metabolites;ko01120: Microbial metabolism in diverse environments	IPR016171: Vanillyl-alcohol oxidase, C-terminal subdomain 2;IPR016166: FAD-binding domain, PCMH-type;IPR036318: FAD-binding, type PCMH-like superfamily;IPR006094: FAD linked oxidase, N-terminal;IPR016164: FAD-linked oxidase-like, C-terminal;IPR016169: FAD-binding, type PCMH, subdomain 2;IPR004113: FAD-linked oxidase, C-terminal	Cytoplasmic	--
A0A0V0PU50	DNA 3'-5' helicase OS=Paracoccus sp. MKU1 OX=1745182 GN=AQY21_25195 PE=3 SV=1	AQY21_25195	0	0	0	0.393158	0.379199	0.31674	inf	0.00416219	0.00710856	up	GO:0006268 DNA unwinding involved in DNA replication;GO:0006281 DNA repair	GO:0005737 cytoplasm	GO:0003677 DNA binding;GO:0003678 DNA helicase activity;GO:0005524 ATP binding;GO:0016887 ATP hydrolysis activity	L: Replication, recombination and repair	K03657	ko03420: Nucleotide excision repair;ko03430: Mismatch repair	IPR027417: P-loop containing nucleoside triphosphate hydrolase;IPR014016: UvrD-like helicase, ATP-binding domain;IPR014017: UvrD-like DNA helicase, C-terminal;IPR013986: DExx box DNA helicase domain superfamily	Cytoplasmic	--
A0A0V0PU87	Cysteine--tRNA ligase OS=Paracoccus sp. MKU1 OX=1745182 GN=cysS PE=3 SV=1	cysS	0	0	0	0.307419	0.330543	0.443606	inf	0.0133478	0.0172252	up	GO:0006423 cysteinyl-tRNA aminoacylation	GO:0005737 cytoplasm	GO:0004817 cysteine-tRNA ligase activity;GO:0005524 ATP binding;GO:0008270 zinc ion binding	J: Translation, ribosomal structure and biogenesis	K01883	ko00970: Aminoacyl-tRNA biosynthesis	IPR015803: Cysteine-tRNA ligase;IPR032678: tRNA synthetases class I, catalytic domain;IPR009080: Aminoacyl-tRNA synthetase, class Ia, anticodon-binding;IPR015273: Cysteinyl-tRNA synthetase, class Ia, DALR;IPR014729: Rossmann-like alpha/beta/alpha sandwich fold;IPR024909: Cysteinyl-tRNA synthetase/mycothiol ligase	Cytoplasmic	--
A0A0V0PUA4	Superoxide dismutase [Cu-Zn] OS=Paracoccus sp. MKU1 OX=1745182 GN=AQY21_24365 PE=3 SV=1	AQY21_24365	0	0	0	0.553236	0.778292	0.780123	inf	0.011259	0.0149402	up	GO:0019430 removal of superoxide radicals	--	GO:0004784 superoxide dismutase activity;GO:0005507 copper ion binding	P: Inorganic ion transport and metabolism	--	--	IPR036423: Superoxide dismutase-like, copper/zinc binding domain superfamily;IPR001424: Superoxide dismutase, copper/zinc binding domain;IPR018152: Superoxide dismutase, copper/zinc, binding site	Periplasmic	CS pos: 19-20. AQA-QD. Pr: 0.9778
A0A0V0PUE2	Betaine-aldehyde dehydrogenase OS=Paracoccus sp. MKU1 OX=1745182 GN=AQY21_24530 PE=3 SV=1	AQY21_24530	0	0	0	0.491129	0.298107	0.416056	inf	0.0189959	0.023218	up	GO:0019285 glycine betaine biosynthetic process from choline	--	GO:0008802 betaine-aldehyde dehydrogenase activity;GO:0046872 metal ion binding	I: Lipid transport and metabolism	K00130	ko00260: Glycine, serine and threonine metabolism;ko01100: Metabolic pathways	IPR016162: Aldehyde dehydrogenase, N-terminal;IPR015590: Aldehyde dehydrogenase domain;IPR016160: Aldehyde dehydrogenase, cysteine active site;IPR016163: Aldehyde dehydrogenase, C-terminal;IPR011264: Betaine aldehyde dehydrogenase;IPR029510: Aldehyde dehydrogenase, glutamic acid active site;IPR016161: Aldehyde/histidinol dehydrogenase	--	--
A0A0V0PUG0	Permease OS=Paracoccus sp. MKU1 OX=1745182 GN=AQY21_24390 PE=4 SV=1	AQY21_24390	0	0	0	0.100142	0.18279	0.104524	inf	0.0406031	0.0463082	up	GO:0006813 potassium ion transport	GO:0005886 plasma membrane;GO:0016021 integral component of membrane	GO:0008324 cation transmembrane transporter activity	G: Carbohydrate transport and metabolism	K14445	--	IPR006037: Regulator of K+ conductance, C-terminal;IPR036721: Regulator of K+ conductance, C-terminal domain superfamily;IPR004680: Citrate transporter-like domain	Cytoplasmic Membrane	--
A0A0V0PUJ0	AAA family ATPase OS=Paracoccus sp. MKU1 OX=1745182 GN=AQY21_24060 PE=4 SV=1	AQY21_24060	0	0	0	1.03837	1.286	1.21243	inf	0.00385598	0.00674797	up	--	--	--	R: General function prediction only	K06923	--	IPR008533: Domain of unknown function DUF815;IPR027417: P-loop containing nucleoside triphosphate hydrolase;IPR003593: AAA+ ATPase domain	Cytoplasmic	--
A0A0V0PUK3	4-hydroxythreonine-4-phosphate dehydrogenase OS=Paracoccus sp. MKU1 OX=1745182 GN=pdxA PE=3 SV=1	pdxA	0	0	0	1.39395	1.45367	1.22954	inf	0.00242262	0.00487721	up	GO:0008615 pyridoxine biosynthetic process;GO:0042823 pyridoxal phosphate biosynthetic process	GO:0005737 cytoplasm	GO:0000287 magnesium ion binding;GO:0008270 zinc ion binding;GO:0050570 4-hydroxythreonine-4-phosphate dehydrogenase activity;GO:0050897 cobalt ion binding;GO:0051287 NAD binding	H: Coenzyme transport and metabolism	K00097	ko00750: Vitamin B6 metabolism;ko01100: Metabolic pathways;ko01240: Biosynthesis of cofactors	IPR005255: PdxA family;IPR037510: 4-hydroxythreonine-4-phosphate dehydrogenase	Cytoplasmic	--
A0A0V0PUL5	Sulfotransferase family protein OS=Paracoccus sp. MKU1 OX=1745182 GN=AQY21_22685 PE=4 SV=1	AQY21_22685	0	0	0	1.84135	1.53908	1.51626	inf	0.00409452	0.00705299	up	--	--	--	--	--	--	IPR005331: Sulfotransferase;IPR027417: P-loop containing nucleoside triphosphate hydrolase	Cytoplasmic	--
A0A0V0PUM4	Sec-independent protein translocase protein TatB OS=Paracoccus sp. MKU1 OX=1745182 GN=tatB PE=3 SV=1	tatB	0	0	0	2.03931	2.14187	2.03325	inf	0.000289277	0.00159535	up	GO:0043953 protein transport by the Tat complex	GO:0005887 integral component of plasma membrane;GO:0033281 TAT protein transport complex	GO:0008320 protein transmembrane transporter activity	U: Intracellular trafficking, secretion, and vesicular transport	K03117	ko03060: Protein export;ko03070: Bacterial secretion system	IPR018448: Sec-independent protein translocase protein TatB;IPR003369: Sec-independent protein translocase protein TatA/B/E	--	--
A0A0V0PUM7	O-succinylhomoserine sulfhydrylase OS=Paracoccus sp. MKU1 OX=1745182 GN=metZ PE=3 SV=1	metZ	0	0	0	0.130435	0.126899	0.137323	inf	0.000540774	0.00220245	up	GO:0019346 transsulfuration;GO:0071266 'de novo' L-methionine biosynthetic process;GO:0071268 homocysteine biosynthetic process	--	GO:0016765 transferase activity, transferring alkyl or aryl (other than methyl) groups;GO:0030170 pyridoxal phosphate binding	E: Amino acid transport and metabolism	K10764	ko00270: Cysteine and methionine metabolism;ko00920: Sulfur metabolism;ko01100: Metabolic pathways	IPR000277: Cys/Met metabolism, pyridoxal phosphate-dependent enzyme;IPR006234: O-succinylhomoserine sulfhydrylase;IPR015424: Pyridoxal phosphate-dependent transferase;IPR015421: Pyridoxal phosphate-dependent transferase, major domain;IPR015422: Pyridoxal phosphate-dependent transferase, small domain	Cytoplasmic	--
A0A0V0PUN5	Thioesterase OS=Paracoccus sp. MKU1 OX=1745182 GN=AQY21_22935 PE=4 SV=1	AQY21_22935	0	0	0	0.110737	0.138894	0.123322	inf	0.00426351	0.00721698	up	--	--	GO:0018739 4-hydroxybenzoyl-CoA thioesterase activity	I: Lipid transport and metabolism	K01075	ko00130: Ubiquinone and other terpenoid-quinone biosynthesis;ko00362: Benzoate degradation;ko01100: Metabolic pathways;ko01110: Biosynthesis of secondary metabolites;ko01120: Microbial metabolism in diverse environments	IPR006683: Thioesterase domain;IPR029069: HotDog domain superfamily	--	--
A0A0V0PUQ5	Phosphofructokinase OS=Paracoccus sp. MKU1 OX=1745182 GN=AQY21_24190 PE=3 SV=1	AQY21_24190	0	0	0	0.474065	0.349188	0.584643	inf	0.0203631	0.0246995	up	--	--	GO:0003872 6-phosphofructokinase activity;GO:0005524 ATP binding;GO:0009024 tagatose-6-phosphate kinase activity;GO:0046872 metal ion binding	G: Carbohydrate transport and metabolism	K16370	ko00010: Glycolysis / Gluconeogenesis;ko00030: Pentose phosphate pathway;ko00051: Fructose and mannose metabolism;ko00052: Galactose metabolism;ko00680: Methane metabolism;ko01100: Metabolic pathways;ko01110: Biosynthesis of secondary metabolites;ko01120: Microbial metabolism in diverse environments;ko01200: Carbon metabolism;ko01230: Biosynthesis of amino acids	IPR017583: Tagatose/fructose phosphokinase;IPR002173: Carbohydrate/purine kinase, PfkB, conserved site;IPR029056: Ribokinase-like;IPR011611: Carbohydrate kinase PfkB	Cytoplasmic	--
A0A0V0PUQ6	Palmitoyl-protein thioesterase ABHD10, mitochondrial OS=Paracoccus sp. MKU1 OX=1745182 GN=AQY21_24000 PE=4 SV=1	AQY21_24000	0	0	0	0.118496	0.0953311	0.134821	inf	0.00957868	0.0130919	up	GO:0009102 biotin biosynthetic process	GO:0005737 cytoplasm	GO:0052689 carboxylic ester hydrolase activity	H: Coenzyme transport and metabolism;R: General function prediction only	K07018	--	IPR029058: Alpha/Beta hydrolase fold;IPR000073: Alpha/beta hydrolase fold-1	Cytoplasmic	--
A0A0V0PUS6	Two-component system response regulator OS=Paracoccus sp. MKU1 OX=1745182 GN=AQY21_23070 PE=4 SV=1	AQY21_23070	0	0	0	0.523641	0.515624	0.472608	inf	0.000987045	0.00303331	up	GO:0000160 phosphorelay signal transduction system;GO:0006355 regulation of transcription, DNA-templated	GO:0005737 cytoplasm	GO:0003677 DNA binding	T: Signal transduction mechanisms;K: Transcription	K07657	ko02020: Two-component system	IPR011006: CheY-like superfamily;IPR001789: Signal transduction response regulator, receiver domain	Cytoplasmic	--
A0A0V0PUU8	Fe3+/spermidine/putrescine ABC transporter ATP-binding protein OS=Paracoccus sp. MKU1 OX=1745182 GN=AQY21_22710 PE=3 SV=1	AQY21_22710	0	0	0	0.110827	0.137827	0.106527	inf	0.00677577	0.010147	up	--	GO:0043190 ATP-binding cassette (ABC) transporter complex	GO:0005524 ATP binding;GO:0015594 ABC-type putrescine transporter activity	E: Amino acid transport and metabolism	K11072	ko02010: ABC transporters	IPR003439: ABC transporter-like, ATP-binding domain;IPR013611: Transport-associated OB, type 2;IPR027417: P-loop containing nucleoside triphosphate hydrolase;IPR008995: Molybdate/tungstate binding, C-terminal;IPR003593: AAA+ ATPase domain;IPR017871: ABC transporter-like, conserved site	Cytoplasmic Membrane	--
A0A0V0PUV8	Acetyl-CoA acetyltransferase OS=Paracoccus sp. MKU1 OX=1745182 GN=AQY21_23240 PE=4 SV=1	AQY21_23240	0	0	0	0.132603	0.186176	0.205099	inf	0.0151067	0.0190283	up	GO:0006635 fatty acid beta-oxidation	GO:0005737 cytoplasm	GO:0003985 acetyl-CoA C-acetyltransferase activity	I: Lipid transport and metabolism	K00626	ko00071: Fatty acid degradation;ko00280: Valine, leucine and isoleucine degradation;ko00310: Lysine degradation;ko00362: Benzoate degradation;ko00380: Tryptophan metabolism;ko00620: Pyruvate metabolism;ko00630: Glyoxylate and dicarboxylate metabolism;ko00650: Butanoate metabolism;ko00720: Other carbon fixation pathways;ko00900: Terpenoid backbone biosynthesis;ko01100: Metabolic pathways;ko01110: …	IPR016039: Thiolase-like;IPR020617: Thiolase, C-terminal;IPR020616: Thiolase, N-terminal;IPR002155: Thiolase	--	--
A0A0V0PUW6	C4-dicarboxylate ABC transporter OS=Paracoccus sp. MKU1 OX=1745182 GN=AQY21_22800 PE=3 SV=1	AQY21_22800	0	0	0	0.73387	0.444443	0.396357	inf	0.0380421	0.04366	up	GO:0008643 carbohydrate transport;GO:0055085 transmembrane transport	GO:0030288 outer membrane-bounded periplasmic space	--	G: Carbohydrate transport and metabolism	K21395	--	IPR004682: TRAP transporter solute receptor, DctP family;IPR018389: TRAP transporter solute receptor DctP;IPR038404: TRAP transporter solute receptor DctP superfamily	Periplasmic	CS pos: 27-28. ASA-AE. Pr: 0.8949
A0A0V0PV39	ABC transporter permease OS=Paracoccus sp. MKU1 OX=1745182 GN=AQY21_23510 PE=3 SV=1	AQY21_23510	0	0	0	0.321889	0.274395	0.297281	inf	0.00211299	0.00452395	up	GO:0015808 L-alanine transport;GO:0015823 phenylalanine transport;GO:0042941 D-alanine transport;GO:0055085 transmembrane transport;GO:0098713 leucine import across plasma membrane;GO:1903785 L-valine transmembrane transport;GO:1903806 L-isoleucine import across plasma membrane	GO:0005886 plasma membrane;GO:0016021 integral component of membrane	GO:0005304 L-valine transmembrane transporter activity;GO:0015188 L-isoleucine transmembrane transporter activity;GO:0015190 L-leucine transmembrane transporter activity;GO:0015192 L-phenylalanine transmembrane transporter activity;GO:0022857 transmembrane transporter activity	E: Amino acid transport and metabolism	K01997	ko02010: ABC transporters;ko02024: Quorum sensing	IPR001851: ABC transporter, permease	Cytoplasmic Membrane	--
A0A0V0PV45	LPS export ABC transporter permease LptF OS=Paracoccus sp. MKU1 OX=1745182 GN=AQY21_24100 PE=4 SV=1	AQY21_24100	0	0	0	0.31814	0.246598	0.291222	inf	0.00530385	0.00844411	up	--	GO:0005886 plasma membrane;GO:0016021 integral component of membrane	--	M: Cell wall/membrane/envelope biogenesis;N: Cell motility	K07091	ko02010: ABC transporters	IPR005495: Permease LptG/LptF-related;IPR030922: LPS export ABC transporter permease LptF	Cytoplasmic Membrane	--
A0A0V0PV54	Aldehyde dehydrogenase OS=Paracoccus sp. MKU1 OX=1745182 GN=AQY21_23730 PE=3 SV=1	AQY21_23730	0	0	0	0.263209	0.364347	0.350556	inf	0.00930127	0.0128019	up	GO:0009447 putrescine catabolic process	--	GO:0004029 aldehyde dehydrogenase (NAD+) activity;GO:0004030 aldehyde dehydrogenase [NAD(P)+] activity;GO:0033721 aldehyde dehydrogenase (NADP+) activity	I: Lipid transport and metabolism	K00138	ko00010: Glycolysis / Gluconeogenesis;ko00620: Pyruvate metabolism;ko01100: Metabolic pathways;ko01110: Biosynthesis of secondary metabolites;ko01120: Microbial metabolism in diverse environments	IPR015590: Aldehyde dehydrogenase domain;IPR016162: Aldehyde dehydrogenase, N-terminal;IPR029510: Aldehyde dehydrogenase, glutamic acid active site;IPR016160: Aldehyde dehydrogenase, cysteine active site;IPR016161: Aldehyde/histidinol dehydrogenase;IPR016163: Aldehyde dehydrogenase, C-terminal	Cytoplasmic	--
A0A0V0PV70	ABC transporter ATP-binding protein OS=Paracoccus sp. MKU1 OX=1745182 GN=livG PE=4 SV=1	livG	0	0	0	1.24175	1.00785	1.15501	inf	0.00359907	0.00639369	up	GO:0015808 L-alanine transport;GO:0042941 D-alanine transport;GO:0098713 leucine import across plasma membrane;GO:1903805 L-valine import across plasma membrane;GO:1903806 L-isoleucine import across plasma membrane	GO:0005886 plasma membrane	GO:0005304 L-valine transmembrane transporter activity;GO:0005524 ATP binding;GO:0015188 L-isoleucine transmembrane transporter activity;GO:0015190 L-leucine transmembrane transporter activity;GO:0015192 L-phenylalanine transmembrane transporter activity	E: Amino acid transport and metabolism	K01995	ko02010: ABC transporters;ko02024: Quorum sensing	IPR003439: ABC transporter-like, ATP-binding domain;IPR027417: P-loop containing nucleoside triphosphate hydrolase;IPR003593: AAA+ ATPase domain;IPR032823: Branched-chain amino acid ATP-binding cassette transporter, C-terminal	Cytoplasmic Membrane	--
A0A0V0PV73	Putative carbohydrate binding domain-containing protein OS=Paracoccus sp. MKU1 OX=1745182 GN=AQY21_23720 PE=4 SV=1	AQY21_23720	0	0	0	0.140603	0.074678	0.13389	inf	0.0308939	0.0359878	up	GO:0005975 carbohydrate metabolic process	GO:0005886 plasma membrane;GO:0016021 integral component of membrane	GO:0016757 glycosyltransferase activity;GO:0030246 carbohydrate binding	G: Carbohydrate transport and metabolism	--	--	IPR037820: NdvB, GH94N domain 1;IPR009342: Putative carbohydrate binding domain;IPR012341: Six-hairpin glycosidase-like superfamily;IPR037018: Glycoside hydrolase family 65, N-terminal domain superfamily;IPR008928: Six-hairpin glycosidase superfamily;IPR011013: Galactose mutarotase-like domain superfamily;IPR019282: Glycoamylase-like, conserved domain;IPR010383: Glycosyl hydrolase 94;IPR033432: G…	Cytoplasmic Membrane	--
A0A0V0PV99	Signal transduction protein OS=Paracoccus sp. MKU1 OX=1745182 GN=AQY21_23055 PE=4 SV=1	AQY21_23055	0	0	0	0.0517641	0.0695643	0.0491813	inf	0.0124716	0.0162078	up	--	--	--	T: Signal transduction mechanisms	K07182	--	IPR005105: Protein-PII uridylyltransferase, N-terminal;IPR046342: CBS domain superfamily;IPR000644: CBS domain;IPR018821: Domain of unknown function DUF294, putative nucleotidyltransferase substrate-binding	Cytoplasmic	--
A0A0V0PVA6	ABC transporter permease OS=Paracoccus sp. MKU1 OX=1745182 GN=AQY21_23755 PE=3 SV=1	AQY21_23755	0.408892	0.195396	0.362261	15.439	15.0197	14.7852	46.8097	3.70409e-05	0.000582726	up	GO:0006865 amino acid transport	--	--	E: Amino acid transport and metabolism	K01999	ko02010: ABC transporters;ko02024: Quorum sensing	IPR028081: Leucine-binding protein domain;IPR028082: Periplasmic binding protein-like I	--	CS pos: 20-21. ALA-EV. Pr: 0.9937
A0A0V0PVB0	ABC transporter permease OS=Paracoccus sp. MKU1 OX=1745182 GN=AQY21_23640 PE=4 SV=1	AQY21_23640	0	0	0	0.302874	0.322951	0.347465	inf	0.00157574	0.00385348	up	GO:0008643 carbohydrate transport	GO:0005886 plasma membrane;GO:0016021 integral component of membrane	GO:0022857 transmembrane transporter activity	G: Carbohydrate transport and metabolism	K10440	ko02010: ABC transporters	IPR001851: ABC transporter, permease	Cytoplasmic Membrane	--
A0A0V0PVC9	Riboflavin synthase OS=Paracoccus sp. MKU1 OX=1745182 GN=AQY21_22325 PE=4 SV=1	AQY21_22325	0	0	0	2.33346	2.09272	2.06617	inf	0.00153976	0.00380515	up	GO:0009231 riboflavin biosynthetic process;GO:0070207 protein homotrimerization	--	GO:0004746 riboflavin synthase activity;GO:1902444 riboflavin binding	H: Coenzyme transport and metabolism	K00793	ko00740: Riboflavin metabolism;ko01100: Metabolic pathways;ko01110: Biosynthesis of secondary metabolites;ko01240: Biosynthesis of cofactors	IPR001783: Lumazine-binding protein;IPR026017: Lumazine-binding domain;IPR017938: Riboflavin synthase-like beta-barrel;IPR023366: ATP synthase subunit alpha, N-terminal domain-like superfamily	Cytoplasmic	--
A0A0V0PVF7	histidine kinase OS=Paracoccus sp. MKU1 OX=1745182 GN=AQY21_22520 PE=4 SV=1	AQY21_22520	0	0	0	0.70111	0.816064	0.776135	inf	0.00193734	0.00431322	up	GO:0009399 nitrogen fixation	GO:0005737 cytoplasm	GO:0000155 phosphorelay sensor kinase activity;GO:0005524 ATP binding;GO:0016787 hydrolase activity	T: Signal transduction mechanisms	K07708	ko02020: Two-component system	IPR003661: Signal transduction histidine kinase, dimerisation/phosphoacceptor domain;IPR005467: Histidine kinase domain;IPR004358: Signal transduction histidine kinase-related protein, C-terminal;IPR003594: Histidine kinase/HSP90-like ATPase;IPR036097: Signal transduction histidine kinase, dimerisation/phosphoacceptor domain superfamily;IPR036890: Histidine kinase/HSP90-like ATPase superfamily	Cytoplasmic Membrane	--
A0A0V0PVL2	TetR family transcriptional regulator OS=Paracoccus sp. MKU1 OX=1745182 GN=AQY21_23265 PE=4 SV=1	AQY21_23265	0	0	0	0.370824	0.480096	0.411209	inf	0.00570008	0.00893051	up	--	--	--	K: Transcription	--	--	IPR001647: DNA-binding HTH domain, TetR-type;IPR009057: Homeobox-like domain superfamily	Cytoplasmic	--
A0A0V0PWR4	DNA-binding protein OS=Paracoccus sp. MKU1 OX=1745182 GN=AQY21_20175 PE=4 SV=1	AQY21_20175	110.715	89.5059	97.0616	57.45	54.6095	50.5975	0.547146	0.0122966	0.0160245	down	--	GO:0005737 cytoplasm	GO:0003677 DNA binding;GO:0003700 DNA-binding transcription factor activity	K: Transcription	--	--	IPR013196: Helix-turn-helix, type 11;IPR026881: WYL domain;IPR036388: Winged helix-like DNA-binding domain superfamily;IPR036390: Winged helix DNA-binding domain superfamily	Cytoplasmic	--
A0A0V0PWZ5	Methylmalonyl-CoA carboxyltransferase OS=Paracoccus sp. MKU1 OX=1745182 GN=AQY21_19610 PE=4 SV=1	AQY21_19610	1.31943	1.1207	1.10893	4.5589	4.77103	4.85319	3.99631	9.90612e-06	0.000290707	up	--	--	GO:0004658 propionyl-CoA carboxylase activity;GO:0005524 ATP binding	I: Lipid transport and metabolism	K01966	ko00280: Valine, leucine and isoleucine degradation;ko00630: Glyoxylate and dicarboxylate metabolism;ko00640: Propanoate metabolism;ko01100: Metabolic pathways;ko01110: Biosynthesis of secondary metabolites;ko01120: Microbial metabolism in diverse environments;ko01200: Carbon metabolism	IPR029045: ClpP/crotonase-like domain superfamily;IPR011763: Acetyl-coenzyme A carboxyltransferase, C-terminal;IPR011762: Acetyl-coenzyme A carboxyltransferase, N-terminal;IPR034733: Acetyl-CoA carboxylase	Cytoplasmic	--
A0A0V0PX08	Protein-export membrane protein SecF OS=Paracoccus sp. MKU1 OX=1745182 GN=secF PE=3 SV=1	secF	0	0	0	0.344047	0.279955	0.290814	inf	0.00419123	0.00713421	up	GO:0006605 protein targeting;GO:0043952 protein transport by the Sec complex;GO:0065002 intracellular protein transmembrane transport	GO:0005886 plasma membrane;GO:0016021 integral component of membrane	GO:0015450 protein-transporting ATPase activity	U: Intracellular trafficking, secretion, and vesicular transport	K03074	ko03060: Protein export;ko03070: Bacterial secretion system	IPR005665: Protein-export membrane protein SecF, bacterial;IPR022813: Protein-export membrane protein SecD/SecF, archaeal and bacterial;IPR022645: Protein-export membrane protein SecD/SecF, bacterial;IPR022646: Protein-export membrane protein SecD/SecF/SecDF, conserved site	Cytoplasmic Membrane	--
A0A0V0PX21	YMGG-like Gly-zipper domain-containing protein OS=Paracoccus sp. MKU1 OX=1745182 GN=AQY21_19590 PE=4 SV=1	AQY21_19590	0.138532	0	0	19.0109	21.152	19.2872	429.142	0.00110201	0.0032058	up	--	--	--	--	--	--	--	--	CS pos: 18-19. LAG-CT. Pr: 0.9985
A0A0V0PXB5	AraC family transcriptional regulator OS=Paracoccus sp. MKU1 OX=1745182 GN=AQY21_19470 PE=4 SV=1	AQY21_19470	0	0	0	0.550693	0.526211	0.428942	inf	0.00544221	0.00861496	up	GO:0009893 positive regulation of metabolic process	--	GO:0003700 DNA-binding transcription factor activity;GO:0043565 sequence-specific DNA binding	K: Transcription	K21826	--	IPR018062: HTH domain AraC-type, conserved site;IPR018060: DNA binding HTH domain, AraC-type;IPR029062: Class I glutamine amidotransferase-like;IPR009057: Homeobox-like domain superfamily;IPR002818: DJ-1/PfpI	Cytoplasmic	--
A0A0V0PXH5	Hydroxydechloroatrazine ethylaminohydrolase OS=Paracoccus sp. MKU1 OX=1745182 GN=AQY21_18860 PE=3 SV=1	AQY21_18860	0	0	0	0.907102	0.928487	0.932571	inf	7.3244e-05	0.000821841	up	--	GO:0005829 cytosol	GO:0019239 deaminase activity;GO:0046872 metal ion binding;GO:0102127 8-oxoguanine deaminase activity	F: Nucleotide transport and metabolism;R: General function prediction only	K01464	ko00240: Pyrimidine metabolism;ko00410: beta-Alanine metabolism;ko00770: Pantothenate and CoA biosynthesis;ko01100: Metabolic pathways	IPR011059: Metal-dependent hydrolase, composite domain superfamily;IPR006680: Amidohydrolase-related;IPR032466: Metal-dependent hydrolase	Cytoplasmic	--
A0A0V0PXJ8	Dehydrogenase OS=Paracoccus sp. MKU1 OX=1745182 GN=AQY21_19490 PE=3 SV=1	AQY21_19490	0	0	0	1.21296	0.846941	1.30775	inf	0.0153057	0.0192156	up	--	--	GO:0000166 nucleotide binding;GO:0047866 dimethylglycine oxidase activity	E: Amino acid transport and metabolism;E: Amino acid transport and metabolism	K00315	ko00260: Glycine, serine and threonine metabolism;ko01100: Metabolic pathways	IPR032503: FAD dependent oxidoreductase, central domain;IPR006222: Aminomethyltransferase, folate-binding domain;IPR036188: FAD/NAD(P)-binding domain superfamily;IPR029043: Glycine cleavage T-protein/YgfZ, C-terminal;IPR013977: Glycine cleavage T-protein, C-terminal barrel domain;IPR006076: FAD dependent oxidoreductase;IPR027266: GTP-binding protein TrmE/Aminomethyltransferase GcvT, domain 1	Cytoplasmic	--
A0A0V0PXK5	Allophanate hydrolase OS=Paracoccus sp. MKU1 OX=1745182 GN=AQY21_18055 PE=4 SV=1	AQY21_18055	0	0	0	0.711228	0.787749	0.736854	inf	0.000909181	0.00290813	up	--	GO:0005829 cytosol	GO:0005524 ATP binding;GO:0017168 5-oxoprolinase (ATP-hydrolyzing) activity	E: Amino acid transport and metabolism;E: Amino acid transport and metabolism	--	--	IPR029000: Cyclophilin-like domain superfamily;IPR003833: Carboxyltransferase domain, subdomain C and D;IPR003778: Carboxyltransferase domain, subdomain A and B	Cytoplasmic	--
A0A0V0PXL2	Alkane 1-monooxygenase OS=Paracoccus sp. MKU1 OX=1745182 GN=AQY21_18030 PE=4 SV=1	AQY21_18030	0	0	0	0.393053	0.402833	0.391484	inf	8.0459e-05	0.000855612	up	--	--	GO:0004497 monooxygenase activity;GO:0016705 oxidoreductase activity, acting on paired donors, with incorporation or reduction of molecular oxygen	H: Coenzyme transport and metabolism;R: General function prediction only	--	--	IPR036661: Luciferase-like domain superfamily;IPR011251: Luciferase-like domain	Cytoplasmic	--
A0A0V0PXU6	Divalent metal cation transporter OS=Paracoccus sp. MKU1 OX=1745182 GN=AQY21_18070 PE=4 SV=1	AQY21_18070	0	0	0	0.707299	0.744204	0.694742	inf	0.000430229	0.00193893	up	--	GO:0005886 plasma membrane;GO:0016021 integral component of membrane	GO:0005384 manganese ion transmembrane transporter activity;GO:0015086 cadmium ion transmembrane transporter activity	P: Inorganic ion transport and metabolism	--	--	IPR001046: NRAMP family	Cytoplasmic Membrane	--
A0A0V0PXW3	5'-deoxynucleotidase OS=Paracoccus sp. MKU1 OX=1745182 GN=AQY21_17865 PE=4 SV=1	AQY21_17865	0	0	0	0.333148	0.269036	0.329178	inf	0.00443362	0.00737005	up	--	--	--	F: Nucleotide transport and metabolism;R: General function prediction only	--	--	IPR003607: HD/PDEase domain;IPR006674: HD domain	Cytoplasmic	--
A0A0V0PXX9	Peptidoglycan-associated lipoprotein OS=Paracoccus sp. MKU1 OX=1745182 GN=pal PE=3 SV=1	pal	0	0	0	0.787141	0.777337	0.817599	inf	0.000232969	0.00142567	up	GO:0007049 cell cycle;GO:0051301 cell division	GO:0009279 cell outer membrane;GO:0016021 integral component of membrane	--	M: Cell wall/membrane/envelope biogenesis	K03640	--	IPR036737: OmpA-like domain superfamily;IPR006665: OmpA-like domain;IPR014169: Peptidoglycan-associated lipoprotein, C-terminal;IPR039001: Peptidoglycan-associated lipoprotein;IPR006690: Outer membrane protein, OmpA-like, conserved site;IPR006664: Outer membrane protein, bacterial	Outer Membrane	CS pos: 18-19. LAA-CA. Pr: 0.9890
A0A0V0PY55	Acyl-CoA dehydrogenase OS=Paracoccus sp. MKU1 OX=1745182 GN=AQY21_16290 PE=3 SV=1	AQY21_16290	0	0	0	1.08672	0.96264	0.970556	inf	0.00158355	0.0038673	up	GO:0006635 fatty acid beta-oxidation	--	GO:0003995 acyl-CoA dehydrogenase activity;GO:0050660 flavin adenine dinucleotide binding	I: Lipid transport and metabolism	K00249	ko00071: Fatty acid degradation;ko00280: Valine, leucine and isoleucine degradation;ko01100: Metabolic pathways;ko01110: Biosynthesis of secondary metabolites;ko01212: Fatty acid metabolism	IPR006089: Acyl-CoA dehydrogenase, conserved site;IPR046373: Acyl-CoA oxidase/dehydrogenase, middle domain superfamily;IPR009100: Acyl-CoA dehydrogenase/oxidase, N-terminal and middle domain superfamily;IPR009075: Acyl-CoA dehydrogenase/oxidase C-terminal;IPR036250: Acyl-CoA dehydrogenase-like, C-terminal;IPR013786: Acyl-CoA dehydrogenase/oxidase, N-terminal;IPR037069: Acyl-CoA dehydrogenase/oxid…	Cytoplasmic	--
A0A0V0PY58	Medium/long-chain acyl-CoA thioesterase YigI OS=Paracoccus sp. MKU1 OX=1745182 GN=AQY21_16395 PE=3 SV=1	AQY21_16395	0	0	0	0.990746	0.997743	0.797672	inf	0.00494555	0.00799038	up	--	--	--	Q: Secondary metabolites biosynthesis, transport and catabolism	--	--	IPR029069: HotDog domain superfamily;IPR003736: Phenylacetic acid degradation-related domain;IPR006683: Thioesterase domain	Cytoplasmic	--
A0A0V0PY99	Gamma-glutamyl kinase OS=Paracoccus sp. MKU1 OX=1745182 GN=AQY21_16805 PE=4 SV=1	AQY21_16805	0	0	0	0.522887	0.546403	0.575967	inf	0.000783125	0.00269459	up	--	--	--	--	--	--	IPR027417: P-loop containing nucleoside triphosphate hydrolase	--	--
A0A0V0PYA3	Peptide methionine sulfoxide reductase MsrA OS=Paracoccus sp. MKU1 OX=1745182 GN=msrA PE=3 SV=1	msrA	0	0	0	2.61397	2.20264	2.18421	inf	0.0035943	0.00638894	up	--	--	GO:0008113 peptide-methionine (S)-S-oxide reductase activity;GO:0033744 L-methionine:thioredoxin-disulfide S-oxidoreductase activity	O: Posttranslational modification, protein turnover, chaperones	K07304	--	IPR002569: Peptide methionine sulphoxide reductase MsrA domain;IPR036509: Peptide methionine sulphoxide reductase MsrA superfamily	--	--
A0A0V0PYB4	Dihydrolipoyl dehydrogenase OS=Paracoccus sp. MKU1 OX=1745182 GN=AQY21_16695 PE=3 SV=1	AQY21_16695	0	0	0	5.12155	5.79708	5.51302	inf	0.00127585	0.00346739	up	GO:0006096 glycolytic process;GO:0045454 cell redox homeostasis	GO:0005737 cytoplasm	GO:0004148 dihydrolipoyl dehydrogenase activity;GO:0050660 flavin adenine dinucleotide binding	C: Energy production and conversion	K00382	ko00010: Glycolysis / Gluconeogenesis;ko00020: Citrate cycle (TCA cycle);ko00260: Glycine, serine and threonine metabolism;ko00280: Valine, leucine and isoleucine degradation;ko00310: Lysine degradation;ko00380: Tryptophan metabolism;ko00620: Pyruvate metabolism;ko00630: Glyoxylate and dicarboxylate metabolism;ko00640: Propanoate metabolism;ko00785: Lipoic acid metabolism;ko01100: Metabolic pathw…	IPR001100: Pyridine nucleotide-disulphide oxidoreductase, class I;IPR036188: FAD/NAD(P)-binding domain superfamily;IPR006258: Dihydrolipoamide dehydrogenase;IPR016156: FAD/NAD-linked reductase, dimerisation domain superfamily;IPR004099: Pyridine nucleotide-disulphide oxidoreductase, dimerisation domain;IPR023753: FAD/NAD(P)-binding domain;IPR012999: Pyridine nucleotide-disulphide oxidoreductase, …	Cytoplasmic	--
A0A0V0PYE0	Phosphoglucosamine mutase OS=Paracoccus sp. MKU1 OX=1745182 GN=glmM PE=3 SV=1	glmM	0	0	0	0.380024	0.357892	0.385312	inf	0.000502801	0.00212247	up	GO:0005975 carbohydrate metabolic process	--	GO:0000287 magnesium ion binding;GO:0008966 phosphoglucosamine mutase activity	G: Carbohydrate transport and metabolism	K03431	ko00520: Amino sugar and nucleotide sugar metabolism;ko01100: Metabolic pathways;ko01250: Biosynthesis of nucleotide sugars	IPR005843: Alpha-D-phosphohexomutase, C-terminal;IPR005845: Alpha-D-phosphohexomutase, alpha/beta/alpha domain II;IPR016055: Alpha-D-phosphohexomutase, alpha/beta/alpha I/II/III;IPR006352: Phosphoglucosamine mutase, bacterial type;IPR036900: Alpha-D-phosphohexomutase, C-terminal domain superfamily;IPR005844: Alpha-D-phosphohexomutase, alpha/beta/alpha domain I;IPR016066: Alpha-D-phosphohexomutase…	Cytoplasmic	--
A0A0V0PYG5	Protein nirF OS=Paracoccus sp. MKU1 OX=1745182 GN=AQY21_17520 PE=4 SV=1	AQY21_17520	0	0	0	0.942325	0.876549	0.946605	inf	0.000604367	0.00232173	up	--	GO:0005737 cytoplasm	--	R: General function prediction only	--	--	IPR003143: Cytochrome cd1-nitrite reductase, C-terminal domain superfamily;IPR011048: Cytochrome cd1-nitrite reductase-like, haem d1 domain superfamily	--	CS pos: 19-20. ALA-DE. Pr: 0.9974
A0A0V0PYM8	ArsR family transcriptional regulator OS=Paracoccus sp. MKU1 OX=1745182 GN=AQY21_16495 PE=4 SV=1	AQY21_16495	0	0	0	0.183744	0.18012	0.149326	inf	0.00404946	0.00701415	up	GO:0006355 regulation of transcription, DNA-templated	--	GO:0043565 sequence-specific DNA binding	K: Transcription	K05800	--	IPR036388: Winged helix-like DNA-binding domain superfamily;IPR011991: ArsR-like helix-turn-helix domain;IPR011008: Dimeric alpha-beta barrel;IPR000485: AsnC-type HTH domain;IPR019888: Transcription regulator AsnC-like;IPR036390: Winged helix DNA-binding domain superfamily;IPR019887: Transcription regulator AsnC/Lrp, ligand binding domain	Cytoplasmic	--
A0A0V0PYN4	RNA pyrophosphohydrolase OS=Paracoccus sp. MKU1 OX=1745182 GN=rppH PE=3 SV=1	rppH	0	0	0	0.344101	0.295545	0.214754	inf	0.0170962	0.0211331	up	--	--	GO:0016462 pyrophosphatase activity	V: Defense mechanisms	K08311	ko03018: RNA degradation	IPR020084: NUDIX hydrolase, conserved site;IPR022927: RNA pyrophosphohydrolase RppH;IPR020476: NUDIX hydrolase;IPR015797: NUDIX hydrolase-like domain superfamily;IPR000086: NUDIX hydrolase domain	Cytoplasmic	--
A0A0V0PYP5	DNA topoisomerase 4 subunit A OS=Paracoccus sp. MKU1 OX=1745182 GN=parC PE=3 SV=1	parC	0	0	0	0.653907	0.668218	0.39297	inf	0.023622	0.0281618	up	GO:0006265 DNA topological change;GO:0007059 chromosome segregation	GO:0005694 chromosome;GO:0019897 extrinsic component of plasma membrane	GO:0003677 DNA binding;GO:0003918 DNA topoisomerase type II (double strand cut, ATP-hydrolyzing) activity;GO:0005524 ATP binding	L: Replication, recombination and repair	K02621	--	IPR035516: DNA gyrase/topoisomerase IV, subunit A, C-terminal;IPR002205: DNA topoisomerase, type IIA, domain A;IPR013758: DNA topoisomerase, type IIA, domain A, alpha-beta;IPR005742: DNA topoisomerase IV, subunit A, Gram-negative;IPR013760: DNA topoisomerase, type IIA-like domain superfamily;IPR006691: DNA gyrase/topoisomerase IV, subunit A, C-terminal repeat;IPR013757: DNA topoisomerase, type II…	Cytoplasmic	--
A0A0V0PYR4	dihydroneopterin aldolase OS=Paracoccus sp. MKU1 OX=1745182 GN=AQY21_17095 PE=3 SV=1	AQY21_17095	0	0	0	0.338242	0.29614	0.29397	inf	0.00216116	0.00457295	up	GO:0046654 tetrahydrofolate biosynthetic process;GO:0046656 folic acid biosynthetic process	GO:0005737 cytoplasm	GO:0004150 dihydroneopterin aldolase activity	H: Coenzyme transport and metabolism	K01633	ko00790: Folate biosynthesis;ko01100: Metabolic pathways;ko01240: Biosynthesis of cofactors	IPR006157: Dihydroneopterin aldolase/epimerase domain;IPR043133: GTP cyclohydrolase I, C-terminal/NADPH-dependent 7-cyano-7-deazaguanine reductase	Cytoplasmic	--
A0A0V0PYT8	Succinate-semialdehyde dehydrogenase OS=Paracoccus sp. MKU1 OX=1745182 GN=gabD PE=3 SV=1	gabD	19.3743	14.5152	14.5894	3.71576	2.85994	3.53402	0.208539	0.0136419	0.017538	down	GO:0009450 gamma-aminobutyric acid catabolic process	--	GO:0009013 succinate-semialdehyde dehydrogenase [NAD(P)+] activity	I: Lipid transport and metabolism	K00135	ko00250: Alanine, aspartate and glutamate metabolism;ko00310: Lysine degradation;ko00350: Tyrosine metabolism;ko00650: Butanoate metabolism;ko00760: Nicotinate and nicotinamide metabolism;ko01100: Metabolic pathways;ko01120: Microbial metabolism in diverse environments	IPR016160: Aldehyde dehydrogenase, cysteine active site;IPR016162: Aldehyde dehydrogenase, N-terminal;IPR016161: Aldehyde/histidinol dehydrogenase;IPR010102: Succinate semialdehyde dehydrogenase;IPR015590: Aldehyde dehydrogenase domain;IPR016163: Aldehyde dehydrogenase, C-terminal;IPR029510: Aldehyde dehydrogenase, glutamic acid active site	Cytoplasmic	--
A0A0V0PZA1	Oxidoreductase OS=Paracoccus sp. MKU1 OX=1745182 GN=AQY21_17805 PE=3 SV=1	AQY21_17805	0	0	0	0.530689	0.824576	0.695811	inf	0.0151261	0.0190449	up	--	--	GO:0016491 oxidoreductase activity	R: General function prediction only	K00019	ko00650: Butanoate metabolism;ko01100: Metabolic pathways	IPR002347: Short-chain dehydrogenase/reductase SDR;IPR036291: NAD(P)-binding domain superfamily;IPR020904: Short-chain dehydrogenase/reductase, conserved site	Cytoplasmic	--
A0A0V0PZC5	Protein-methionine-sulfoxide reductase catalytic subunit MsrP OS=Paracoccus sp. MKU1 OX=1745182 GN=msrP PE=3 SV=1	msrP	0	0	0	0.965618	0.81815	0.775269	inf	0.00453616	0.0074956	up	GO:0030091 protein repair	GO:0042597 periplasmic space	GO:0016672 oxidoreductase activity, acting on a sulfur group of donors, quinone or similar compound as acceptor;GO:0043546 molybdopterin cofactor binding;GO:0046872 metal ion binding	C: Energy production and conversion	K07147	--	IPR006311: Twin-arginine translocation pathway, signal sequence;IPR022867: Protein-methionine-sulfoxide reductase subunit MsrP;IPR000572: Oxidoreductase, molybdopterin-binding domain;IPR036374: Oxidoreductase, molybdopterin-binding domain superfamily	--	CS pos: 43-44. VFS-TD. Pr: 0.6680
A0A0V0PZE6	dTDP-4-dehydrorhamnose 3,5-epimerase OS=Paracoccus sp. MKU1 OX=1745182 GN=AQY21_14900 PE=3 SV=1	AQY21_14900	0	0	0	0.555747	0.563057	0.542451	inf	0.000118611	0.0010402	up	GO:0009103 lipopolysaccharide biosynthetic process;GO:0009243 O antigen biosynthetic process;GO:0019305 dTDP-rhamnose biosynthetic process;GO:0033692 cellular polysaccharide biosynthetic process;GO:0045226 extracellular polysaccharide biosynthetic process	GO:0005829 cytosol	GO:0008830 dTDP-4-dehydrorhamnose 3,5-epimerase activity;GO:0016854 racemase and epimerase activity	M: Cell wall/membrane/envelope biogenesis	K01790	ko00521: Streptomycin biosynthesis;ko00523: Polyketide sugar unit biosynthesis;ko00541: O-Antigen nucleotide sugar biosynthesis;ko01100: Metabolic pathways;ko01110: Biosynthesis of secondary metabolites;ko01250: Biosynthesis of nucleotide sugars	IPR011051: RmlC-like cupin domain superfamily;IPR000888: dTDP-4-dehydrorhamnose 3,5-epimerase-related;IPR014710: RmlC-like jelly roll fold	Cytoplasmic	--
A0A0V0PZG2	MarR family transcriptional regulator OS=Paracoccus sp. MKU1 OX=1745182 GN=AQY21_15165 PE=4 SV=1	AQY21_15165	0	0	0	0.557669	0.540332	0.31719	inf	0.0259014	0.0305807	up	--	--	--	K: Transcription	--	--	IPR000835: MarR-type HTH domain;IPR036390: Winged helix DNA-binding domain superfamily;IPR036388: Winged helix-like DNA-binding domain superfamily	Cytoplasmic	--
A0A0V0PZQ2	Glucose-1-phosphate thymidylyltransferase OS=Paracoccus sp. MKU1 OX=1745182 GN=AQY21_14885 PE=3 SV=1	AQY21_14885	0.742942	0.93957	0.403198	1.44845	1.40482	1.33922	2.01011	0.0416179	0.0473265	up	GO:0009243 O antigen biosynthetic process;GO:0019305 dTDP-rhamnose biosynthetic process;GO:0045226 extracellular polysaccharide biosynthetic process	--	GO:0008879 glucose-1-phosphate thymidylyltransferase activity;GO:0046872 metal ion binding	M: Cell wall/membrane/envelope biogenesis	K00973	ko00521: Streptomycin biosynthesis;ko00523: Polyketide sugar unit biosynthesis;ko00525: Acarbose and validamycin biosynthesis;ko00541: O-Antigen nucleotide sugar biosynthesis;ko01100: Metabolic pathways;ko01110: Biosynthesis of secondary metabolites;ko01250: Biosynthesis of nucleotide sugars	IPR005907: Glucose-1-phosphate thymidylyltransferase, short form;IPR029044: Nucleotide-diphospho-sugar transferases;IPR005835: Nucleotidyl transferase domain	Cytoplasmic	--
A0A0V0PZQ6	ATPase OS=Paracoccus sp. MKU1 OX=1745182 GN=AQY21_15525 PE=3 SV=1	AQY21_15525	0	0	0	0.550664	0.555662	0.61263	inf	0.00120097	0.00334125	up	GO:0006829 zinc ion transport	GO:0005886 plasma membrane;GO:0016021 integral component of membrane	GO:0005524 ATP binding;GO:0008551 P-type cadmium transporter activity;GO:0016463 P-type zinc transporter activity;GO:0016887 ATP hydrolysis activity;GO:0046872 metal ion binding	P: Inorganic ion transport and metabolism	K01534	--	IPR018303: P-type ATPase, phosphorylation site;IPR023214: HAD superfamily;IPR027256: P-type ATPase, subfamily IB;IPR006121: Heavy metal-associated domain, HMA;IPR044492: P-type ATPase, haloacid dehalogenase domain;IPR023298: P-type ATPase, transmembrane domain superfamily;IPR036163: Heavy metal-associated domain superfamily;IPR017969: Heavy-metal-associated, conserved site;IPR008250: P-type ATPas…	Cytoplasmic Membrane	--
A0A0V0Q032	Protein-export protein SecB OS=Paracoccus sp. MKU1 OX=1745182 GN=secB PE=3 SV=1	secB	0	0	0	8.92287	8.70139	8.47683	inf	0.000218947	0.00138686	up	GO:0006457 protein folding;GO:0015031 protein transport;GO:0051262 protein tetramerization	GO:0005737 cytoplasm	GO:0051082 unfolded protein binding	U: Intracellular trafficking, secretion, and vesicular transport	K03071	ko02024: Quorum sensing;ko03060: Protein export;ko03070: Bacterial secretion system	IPR003708: Bacterial protein export chaperone SecB;IPR035958: SecB-like superfamily	Cytoplasmic	--
A0A0V0Q038	ABC transporter permease OS=Paracoccus sp. MKU1 OX=1745182 GN=AQY21_14795 PE=3 SV=1	AQY21_14795	0	0	0	0.316584	0.355237	0.356166	inf	0.00144552	0.00369181	up	--	GO:0005886 plasma membrane;GO:0016021 integral component of membrane	--	R: General function prediction only	--	--	IPR002549: Transmembrane protein TqsA-like	Cytoplasmic Membrane	--
A0A0V0Q058	histidine kinase OS=Paracoccus sp. MKU1 OX=1745182 GN=AQY21_13955 PE=4 SV=1	AQY21_13955	0	0	0	0.560069	0.579004	0.578711	inf	0.000119638	0.00104027	up	--	GO:0005886 plasma membrane;GO:0016021 integral component of membrane	GO:0000155 phosphorelay sensor kinase activity;GO:0005524 ATP binding	T: Signal transduction mechanisms	K15011	ko02020: Two-component system	IPR036890: Histidine kinase/HSP90-like ATPase superfamily;IPR003594: Histidine kinase/HSP90-like ATPase;IPR003661: Signal transduction histidine kinase, dimerisation/phosphoacceptor domain;IPR036097: Signal transduction histidine kinase, dimerisation/phosphoacceptor domain superfamily;IPR004358: Signal transduction histidine kinase-related protein, C-terminal;IPR005467: Histidine kinase domain	Cytoplasmic Membrane	--
A0A0V0Q059	GntR family transcriptional regulator OS=Paracoccus sp. MKU1 OX=1745182 GN=AQY21_14090 PE=4 SV=1	AQY21_14090	0	0	0	1.0904	1.02262	0.996872	inf	0.000723217	0.00256658	up	--	--	GO:0003677 DNA binding;GO:0003700 DNA-binding transcription factor activity	K: Transcription	K05799	--	IPR000524: Transcription regulator HTH, GntR;IPR011711: GntR, C-terminal;IPR036390: Winged helix DNA-binding domain superfamily;IPR008920: Transcription regulator FadR/GntR, C-terminal;IPR036388: Winged helix-like DNA-binding domain superfamily	Cytoplasmic	--
A0A0V0Q092	Aspartyl-trna synthetase OS=Paracoccus sp. MKU1 OX=1745182 GN=AQY21_13380 PE=4 SV=1	AQY21_13380	0	0	0	0.982258	1.22186	0.874705	inf	0.00984794	0.0133999	up	--	--	--	S: Function unknown	--	--	IPR010466: Protein of unknown function DUF1058	--	CS pos: 25-26. ALA-QA. Pr: 0.5577
A0A0V0Q0B0	RNA-binding protein OS=Paracoccus sp. MKU1 OX=1745182 GN=AQY21_13875 PE=4 SV=1	AQY21_13875	0	0	0	0.109568	0.183969	0.159236	inf	0.0203698	0.0246995	up	--	--	--	S: Function unknown	--	--	IPR010593: Protein of unknown function DUF1159;IPR007922: Protein of unknown function DUF721/UPF0232	--	--
A0A0V0Q0C0	Short-chain dehydrogenase OS=Paracoccus sp. MKU1 OX=1745182 GN=AQY21_13675 PE=3 SV=1	AQY21_13675	0	0	0	0.27777	0.346937	0.222017	inf	0.015995	0.0198846	up	--	--	GO:0016491 oxidoreductase activity	I: Lipid transport and metabolism	K21620	ko00052: Galactose metabolism;ko01100: Metabolic pathways	IPR002347: Short-chain dehydrogenase/reductase SDR;IPR020904: Short-chain dehydrogenase/reductase, conserved site;IPR036291: NAD(P)-binding domain superfamily	Cytoplasmic	--
A0A0V0Q0F5	RNA polymerase sigma factor OS=Paracoccus sp. MKU1 OX=1745182 GN=AQY21_13350 PE=3 SV=1	AQY21_13350	0	0	0	2.01902	1.93496	2.0909	inf	0.000499743	0.00211835	up	GO:0006352 DNA-templated transcription, initiation;GO:0006950 response to stress	--	GO:0003677 DNA binding;GO:0016987 sigma factor activity	K: Transcription	K03088	--	IPR000838: RNA polymerase sigma factor 70, ECF, conserved site;IPR036388: Winged helix-like DNA-binding domain superfamily;IPR013324: RNA polymerase sigma factor, region 3/4-like;IPR014284: RNA polymerase sigma-70 like domain;IPR013249: RNA polymerase sigma factor 70, region 4 type 2;IPR007627: RNA polymerase sigma-70 region 2;IPR013325: RNA polymerase sigma factor, region 2	Cytoplasmic	--
A0A0V0Q0Q8	EvpB family type VI secretion protein OS=Paracoccus sp. MKU1 OX=1745182 GN=AQY21_12545 PE=4 SV=1	AQY21_12545	0	0	0	0.687173	0.718606	0.750875	inf	0.000653754	0.00240973	up	--	--	--	U: Intracellular trafficking, secretion, and vesicular transport	--	--	IPR044032: TssC1, C-terminal;IPR044031: TssC1, N-terminal;IPR010269: Type VI secretion system TssC-like	Cytoplasmic	--
A0A0V0Q0S1	Phosphoenolpyruvate carboxykinase (ATP) OS=Paracoccus sp. MKU1 OX=1745182 GN=pckA PE=3 SV=1	pckA	0	0	0	1.54836	1.92953	1.60843	inf	0.00483525	0.0078514	up	GO:0006094 gluconeogenesis	GO:0005737 cytoplasm	GO:0004612 phosphoenolpyruvate carboxykinase (ATP) activity;GO:0005524 ATP binding;GO:0046872 metal ion binding	C: Energy production and conversion	K01610	ko00010: Glycolysis / Gluconeogenesis;ko00020: Citrate cycle (TCA cycle);ko00620: Pyruvate metabolism;ko00710: Carbon fixation by Calvin cycle;ko01100: Metabolic pathways;ko01110: Biosynthesis of secondary metabolites;ko01120: Microbial metabolism in diverse environments;ko01200: Carbon metabolism	IPR001272: Phosphoenolpyruvate carboxykinase, ATP-utilising;IPR008210: Phosphoenolpyruvate carboxykinase, N-terminal;IPR013035: Phosphoenolpyruvate carboxykinase, C-terminal	Cytoplasmic	--
A0A0V0Q0U2	Acyl-phosphate glycerol 3-phosphate acyltransferase OS=Paracoccus sp. MKU1 OX=1745182 GN=AQY21_12010 PE=4 SV=1	AQY21_12010	0	0	0	0.502553	0.6024	0.631829	inf	0.00453531	0.0074956	up	GO:0008654 phospholipid biosynthetic process	GO:0016021 integral component of membrane	GO:0016746 acyltransferase activity	I: Lipid transport and metabolism	K22617	--	IPR002123: Phospholipid/glycerol acyltransferase	Cytoplasmic Membrane	--
A0A0V0Q0U7	tRNA pseudouridine synthase B OS=Paracoccus sp. MKU1 OX=1745182 GN=truB PE=3 SV=1	truB	0	0	0	0.397309	0.401843	0.351464	inf	0.00175543	0.00405128	up	GO:0031119 tRNA pseudouridine synthesis	--	GO:0003723 RNA binding;GO:0106029 tRNA pseudouridine synthase activity	J: Translation, ribosomal structure and biogenesis	K03177	--	IPR002501: Pseudouridine synthase II, N-terminal;IPR014780: tRNA pseudouridine synthase II, TruB;IPR032819: tRNA pseudouridylate synthase B, C-terminal;IPR020103: Pseudouridine synthase, catalytic domain superfamily	Cytoplasmic	--
A0A0V0Q0Z5	MerR family transcriptional regulator OS=Paracoccus sp. MKU1 OX=1745182 GN=AQY21_11805 PE=4 SV=1	AQY21_11805	0	0	0	0.575403	0.652704	0.621475	inf	0.0013235	0.00351857	up	GO:0006351 transcription, DNA-templated;GO:0006355 regulation of transcription, DNA-templated	--	GO:0003677 DNA binding;GO:0008270 zinc ion binding	K: Transcription	K08365	--	IPR015358: Transcription regulator MerR, DNA binding;IPR000551: MerR-type HTH domain;IPR009061: Putative DNA-binding domain superfamily	Cytoplasmic	--
A0A0V0Q0Z9	Nitrogen regulatory protein P-II OS=Paracoccus sp. MKU1 OX=1745182 GN=AQY21_12255 PE=3 SV=1	AQY21_12255	1.86087	1.0548	1.62646	3.36156	2.69859	2.64003	1.91544	0.0141421	0.0180518	up	GO:0006808 regulation of nitrogen utilization;GO:0009399 nitrogen fixation	--	GO:0000166 nucleotide binding;GO:0030234 enzyme regulator activity	T: Signal transduction mechanisms;E: Amino acid transport and metabolism	K04751	ko02020: Two-component system	IPR015867: Nitrogen regulatory protein PII/ATP phosphoribosyltransferase, C-terminal;IPR011322: Nitrogen regulatory PII-like, alpha/beta;IPR002187: Nitrogen regulatory protein PII;IPR017918: Nitrogen regulatory protein PII, conserved site;IPR002332: Nitrogen regulatory protein P-II, urydylation site	Cytoplasmic Membrane	--
A0A0V0Q177	Chromosome partition protein Smc OS=Paracoccus sp. MKU1 OX=1745182 GN=smc PE=3 SV=1	smc	0	0	0	0.141737	0.145459	0.168021	inf	0.00291575	0.00547622	up	GO:0006260 DNA replication;GO:0007062 sister chromatid cohesion;GO:0030261 chromosome condensation	GO:0005737 cytoplasm	GO:0003677 DNA binding;GO:0005524 ATP binding;GO:0016887 ATP hydrolysis activity	D: Cell cycle control, cell division, chromosome partitioning	K03529	--	IPR024704: Structural maintenance of chromosomes protein;IPR003395: RecF/RecN/SMC, N-terminal;IPR027417: P-loop containing nucleoside triphosphate hydrolase;IPR011890: Structural maintenance of chromosomes protein, prokaryotic;IPR036277: SMCs flexible hinge superfamily	Cytoplasmic	--
A0A0V0Q179	ClpV1 family T6SS ATPase OS=Paracoccus sp. MKU1 OX=1745182 GN=AQY21_12565 PE=3 SV=1	AQY21_12565	2.68089	2.3891	2.31385	0.34472	0.449782	0.413521	0.163603	0.00164043	0.00393682	down	--	GO:0005737 cytoplasm	GO:0005524 ATP binding;GO:0016887 ATP hydrolysis activity	O: Posttranslational modification, protein turnover, chaperones	K03695	--	IPR019489: Clp ATPase, C-terminal;IPR018368: ClpA/B, conserved site 1;IPR027417: P-loop containing nucleoside triphosphate hydrolase;IPR003593: AAA+ ATPase domain;IPR036628: Clp, N-terminal domain superfamily;IPR041546: ClpA/ClpB, AAA lid domain;IPR004176: Clp, repeat (R) domain;IPR017729: AAA+ ATPase ClpV1;IPR003959: ATPase, AAA-type, core;IPR001270: ClpA/B family	Cytoplasmic	--
A0A0V0Q182	Endonuclease III OS=Paracoccus sp. MKU1 OX=1745182 GN=nth PE=3 SV=1	nth	0	0	0	0.451271	0.493657	0.495124	inf	0.000896123	0.00288634	up	GO:0006284 base-excision repair	--	GO:0003677 DNA binding;GO:0019104 DNA N-glycosylase activity;GO:0046872 metal ion binding;GO:0051539 4 iron, 4 sulfur cluster binding;GO:0140078 class I DNA-(apurinic or apyrimidinic site) endonuclease activity	L: Replication, recombination and repair	K10773	ko03410: Base excision repair	IPR005759: Endonuclease III;IPR003265: HhH-GPD domain;IPR003651: Endonuclease III-like, iron-sulphur cluster loop motif;IPR000445: Helix-hairpin-helix motif;IPR023170: Helix-hairpin-helix, base-excision DNA repair, C-terminal;IPR004036: Endonuclease III-like, conserved site-2;IPR004035: Endonuclease III, iron-sulphur binding site;IPR011257: DNA glycosylase	Cytoplasmic	--
A0A0V0Q1F1	DUF1523 domain-containing protein OS=Paracoccus sp. MKU1 OX=1745182 GN=AQY21_10835 PE=4 SV=1	AQY21_10835	0	0	0	0.667833	0.557058	0.693397	inf	0.00425454	0.0072098	up	--	GO:0005886 plasma membrane;GO:0016021 integral component of membrane	--	--	--	--	IPR011088: Bacteriophage phiNM3, A0EWY4	Cytoplasmic Membrane	--
A0A0V0Q1F2	Glycogen synthase OS=Paracoccus sp. MKU1 OX=1745182 GN=glgA PE=3 SV=1	glgA	0	0	0	0.936995	0.812046	1.03814	inf	0.00491709	0.00796548	up	GO:0005978 glycogen biosynthetic process	--	GO:0004373 glycogen (starch) synthase activity;GO:0009011 starch synthase activity;GO:0033201 alpha-1,4-glucan synthase activity	G: Carbohydrate transport and metabolism	K00703	ko00500: Starch and sucrose metabolism;ko01100: Metabolic pathways;ko01110: Biosynthesis of secondary metabolites	IPR011835: Bacterial/plant glycogen synthase;IPR001296: Glycosyl transferase, family 1;IPR013534: Starch synthase, catalytic domain	Cytoplasmic	--
A0A0V0Q1G4	Endoribonuclease L-PSP/chorismate mutase-like domain-containing protein OS=Paracoccus sp. MKU1 OX=1745182 GN=AQY21_11570 PE=4 SV=1	AQY21_11570	0	0	0	14.1291	13.9073	12.78	inf	0.000941079	0.00295187	up	--	--	--	V: Defense mechanisms	--	--	IPR035959: RutC-like superfamily;IPR013813: Endoribonuclease L-PSP/chorismate mutase-like	--	--
A0A0V0Q1G7	Acyl-CoA dehydrogenase OS=Paracoccus sp. MKU1 OX=1745182 GN=AQY21_11935 PE=3 SV=1	AQY21_11935	0	0	0	2.28811	2.17432	2.16113	inf	0.000333144	0.00170596	up	--	--	GO:0003995 acyl-CoA dehydrogenase activity;GO:0050660 flavin adenine dinucleotide binding;GO:0052890 oxidoreductase activity, acting on the CH-CH group of donors, with a flavin as acceptor;GO:0071949 FAD binding	I: Lipid transport and metabolism	K14448	ko00630: Glyoxylate and dicarboxylate metabolism;ko01100: Metabolic pathways;ko01120: Microbial metabolism in diverse environments;ko01200: Carbon metabolism	IPR009075: Acyl-CoA dehydrogenase/oxidase C-terminal;IPR006091: Acyl-CoA oxidase/dehydrogenase, middle domain;IPR006089: Acyl-CoA dehydrogenase, conserved site;IPR037069: Acyl-CoA dehydrogenase/oxidase, N-terminal domain superfamily;IPR013786: Acyl-CoA dehydrogenase/oxidase, N-terminal;IPR036250: Acyl-CoA dehydrogenase-like, C-terminal;IPR009100: Acyl-CoA dehydrogenase/oxidase, N-terminal and mid…	Cytoplasmic	--
A0A0V0Q1K1	Flavin prenyltransferase UbiX OS=Paracoccus sp. MKU1 OX=1745182 GN=ubiX PE=3 SV=1	ubiX	0	0	0	0.486645	0.293559	0.357422	inf	0.0217032	0.02615	up	--	--	GO:0106141 flavin prenyltransferase activity	H: Coenzyme transport and metabolism	--	--	IPR004507: Flavin prenyltransferase UbiX-like;IPR003382: Flavoprotein;IPR036551: Flavin prenyltransferase-like	Cytoplasmic	CS pos: 16-17. VLA-LD. Pr: 0.4442
A0A0V0Q1K4	Flagellar biosynthesis protein FlgM OS=Paracoccus sp. MKU1 OX=1745182 GN=AQY21_10690 PE=4 SV=1	AQY21_10690	0	0	0	1.83108	2.16969	1.96507	inf	0.00244218	0.00489398	up	--	GO:0016021 integral component of membrane	--	R: General function prediction only	K07054	--	IPR007343: Uncharacterised protein family, zinc metallopeptidase putative	Cytoplasmic Membrane	--
A0A0V0Q1M3	Ligand-gated channel OS=Paracoccus sp. MKU1 OX=1745182 GN=AQY21_11285 PE=3 SV=1	AQY21_11285	0	0	0	0.155496	0.176493	0.197975	inf	0.00478437	0.0078085	up	GO:0044718 siderophore transmembrane transport;GO:0055065 metal ion homeostasis	GO:0016020 membrane;GO:0031230 intrinsic component of cell outer membrane;GO:0045203 integral component of cell outer membrane;GO:1902495 transmembrane transporter complex	GO:0015344 siderophore uptake transmembrane transporter activity;GO:0038023 signaling receptor activity	P: Inorganic ion transport and metabolism	K16089	--	IPR010917: TonB-dependent receptor, conserved site;IPR036942: TonB-dependent receptor-like, beta-barrel domain superfamily;IPR037066: TonB-dependent receptor, plug domain superfamily;IPR012910: TonB-dependent receptor, plug domain;IPR000531: TonB-dependent receptor-like, beta-barrel	Outer Membrane	CS pos: 33-34. ALA-QS. Pr: 0.6345
A0A0V0Q1R2	3-octaprenyl-4-hydroxybenzoate carboxy-lyase OS=Paracoccus sp. MKU1 OX=1745182 GN=AQY21_11020 PE=4 SV=1	AQY21_11020	0	0	0	0.677173	0.651378	0.63768	inf	0.000311903	0.00164979	up	GO:0006744 ubiquinone biosynthetic process	GO:0005886 plasma membrane	GO:0008694 3-octaprenyl-4-hydroxybenzoate carboxy-lyase activity;GO:0046872 metal ion binding	H: Coenzyme transport and metabolism	--	--	IPR002830: UbiD decarboxylyase family	Cytoplasmic	--
A0A0V0Q1X2	Taurine ABC transporter substrate-binding protein OS=Paracoccus sp. MKU1 OX=1745182 GN=AQY21_11305 PE=4 SV=1	AQY21_11305	0	0	0	1.83873	1.54748	1.39992	inf	0.00646668	0.00978984	up	--	--	--	P: Inorganic ion transport and metabolism	--	--	IPR006311: Twin-arginine translocation pathway, signal sequence;IPR027024: ABC-type uncharacterised transport system, substrate-binding component, TM0202 type	--	CS pos: 32-33. LRA-AP. Pr: 0.7485
A0A0V0Q211	Nitrate reductase OS=Paracoccus sp. MKU1 OX=1745182 GN=narH PE=4 SV=1	narH	0	0	0	1.97799	2.00395	1.89496	inf	0.000281392	0.00156432	up	GO:0006974 cellular response to DNA damage stimulus;GO:0009061 anaerobic respiration;GO:0019645 anaerobic electron transport chain;GO:0042126 nitrate metabolic process;GO:0042128 nitrate assimilation	GO:0005886 plasma membrane;GO:0009325 nitrate reductase complex;GO:0016020 membrane	GO:0008940 nitrate reductase activity;GO:0009055 electron transfer activity;GO:0046872 metal ion binding;GO:0051536 iron-sulfur cluster binding;GO:0051538 3 iron, 4 sulfur cluster binding;GO:0051539 4 iron, 4 sulfur cluster binding	C: Energy production and conversion;P: Inorganic ion transport and metabolism	K00124	ko00630: Glyoxylate and dicarboxylate metabolism;ko00680: Methane metabolism;ko01100: Metabolic pathways;ko01120: Microbial metabolism in diverse environments;ko01200: Carbon metabolism	IPR017896: 4Fe-4S ferredoxin-type, iron-sulphur binding domain;IPR006547: Nitrate reductase, beta subunit;IPR029263: Respiratory nitrate reductase beta, C-terminal	Cytoplasmic Membrane	--
A0A0V0Q276	GntR family transcriptional regulator OS=Paracoccus sp. MKU1 OX=1745182 GN=AQY21_09735 PE=4 SV=1	AQY21_09735	0	0	0	0.351622	0.281909	0.240469	inf	0.0121666	0.0158957	up	GO:0006355 regulation of transcription, DNA-templated;GO:0042843 D-xylose catabolic process;GO:0043469 regulation of D-xylose catabolic process	--	GO:0003677 DNA binding;GO:0003700 DNA-binding transcription factor activity	K: Transcription	K05799	--	IPR000524: Transcription regulator HTH, GntR;IPR011711: GntR, C-terminal;IPR008920: Transcription regulator FadR/GntR, C-terminal;IPR036388: Winged helix-like DNA-binding domain superfamily;IPR036390: Winged helix DNA-binding domain superfamily	Cytoplasmic	--
A0A0V0Q284	Rhizopine-binding protein OS=Paracoccus sp. MKU1 OX=1745182 GN=AQY21_10010 PE=3 SV=1	AQY21_10010	0	0	0	0.197877	0.221838	0.246954	inf	0.00404051	0.00700264	up	--	GO:0042597 periplasmic space	--	G: Carbohydrate transport and metabolism	K17205	ko02010: ABC transporters	IPR028082: Periplasmic binding protein-like I;IPR025997: Periplasmic binding protein	Periplasmic	CS pos: 20-21. VQA-ET. Pr: 0.9929
A0A0V0Q293	Large ribosomal subunit protein uL24 OS=Paracoccus sp. MKU1 OX=1745182 GN=rplX PE=3 SV=1	rplX	0	0	0	29.2782	30.2815	28.0064	inf	0.000508237	0.0021289	up	GO:0006412 translation	GO:0005840 ribosome	GO:0003735 structural constituent of ribosome;GO:0019843 rRNA binding	J: Translation, ribosomal structure and biogenesis	K02895	ko03010: Ribosome	IPR005824: KOW;IPR003256: Ribosomal protein L24;IPR014722: Ribosomal protein L2, domain 2;IPR008991: Translation protein SH3-like domain superfamily;IPR041988: Ribosomal protein L26/L24, KOW domain;IPR005825: Ribosomal protein L24/L26, conserved site	Cytoplasmic	--
A0A0V0Q2F0	Glycosyl transferase OS=Paracoccus sp. MKU1 OX=1745182 GN=AQY21_09455 PE=4 SV=1	AQY21_09455	0	0	0	0.148661	0.13302	0.142722	inf	0.00103679	0.00311438	up	--	--	--	M: Cell wall/membrane/envelope biogenesis	--	--	IPR001173: Glycosyltransferase 2-like;IPR029044: Nucleotide-diphospho-sugar transferases	Cytoplasmic	--
A0A0V0Q2F2	Serine acetyltransferase OS=Paracoccus sp. MKU1 OX=1745182 GN=AQY21_09545 PE=3 SV=1	AQY21_09545	0	0	0	1.12657	1.1914	1.07426	inf	0.000896542	0.00288634	up	GO:0006535 cysteine biosynthetic process from serine	GO:0005737 cytoplasm	GO:0009001 serine O-acetyltransferase activity	E: Amino acid transport and metabolism	K00640	ko00270: Cysteine and methionine metabolism;ko00543: Exopolysaccharide biosynthesis;ko00920: Sulfur metabolism;ko01100: Metabolic pathways;ko01110: Biosynthesis of secondary metabolites;ko01120: Microbial metabolism in diverse environments;ko01200: Carbon metabolism;ko01230: Biosynthesis of amino acids	IPR042122: Serine acetyltransferase, N-terminal domain superfamily;IPR001451: Hexapeptide repeat;IPR011004: Trimeric LpxA-like superfamily;IPR018357: Hexapeptide transferase, conserved site;IPR045304: Serine acetyltransferase, LbH domain;IPR005881: Serine O-acetyltransferase;IPR010493: Serine acetyltransferase, N-terminal	Cytoplasmic	--
A0A0V0Q2F8	Amino acid ABC transporter permease OS=Paracoccus sp. MKU1 OX=1745182 GN=AQY21_09230 PE=3 SV=1	AQY21_09230	0	0	0	0.461755	0.408223	0.297318	inf	0.0151364	0.0190501	up	GO:0006865 amino acid transport	GO:0043190 ATP-binding cassette (ABC) transporter complex	GO:0022857 transmembrane transporter activity	E: Amino acid transport and metabolism	K09970	ko02010: ABC transporters	IPR000515: ABC transporter type 1, transmembrane domain MetI-like;IPR010065: Amino acid ABC transporter, permease protein, 3-TM domain;IPR035906: MetI-like superfamily	Cytoplasmic Membrane	--
A0A0V0Q2N7	nicotinamidase OS=Paracoccus sp. MKU1 OX=1745182 GN=AQY21_09490 PE=3 SV=1	AQY21_09490	0	0	0	0.572533	0.693372	0.665782	inf	0.00320832	0.00588096	up	GO:0019365 pyridine nucleotide salvage	GO:0005829 cytosol	GO:0008936 nicotinamidase activity;GO:0016811 hydrolase activity, acting on carbon-nitrogen (but not peptide) bonds, in linear amides;GO:0046872 metal ion binding	H: Coenzyme transport and metabolism;R: General function prediction only	K08281	ko00760: Nicotinate and nicotinamide metabolism;ko01100: Metabolic pathways;ko01240: Biosynthesis of cofactors	IPR000868: Isochorismatase-like;IPR036380: Isochorismatase-like superfamily	Cytoplasmic	--
A0A0V0Q2Q7	Large ribosomal subunit protein uL15 OS=Paracoccus sp. MKU1 OX=1745182 GN=rplO PE=3 SV=1	rplO	0	0	0	10.515	10.7302	11.2612	inf	0.00041848	0.00192349	up	GO:0006412 translation	GO:0015934 large ribosomal subunit	GO:0003735 structural constituent of ribosome;GO:0019843 rRNA binding	J: Translation, ribosomal structure and biogenesis	K02876	ko03010: Ribosome	IPR030878: Ribosomal protein L15;IPR021131: Ribosomal protein L18e/L15P;IPR005749: Ribosomal protein L15, bacterial-type;IPR001196: Ribosomal protein L15, conserved site;IPR036227: Ribosomal L18e/L15P superfamily	Cytoplasmic	--
A0A0V0Q2T8	Elongation factor Tu (Fragment) OS=Paracoccus sp. MKU1 OX=1745182 GN=tuf PE=4 SV=1	tuf	7.62401	7.32021	9.33002	371.794	361.444	362.519	45.1408	4.91732e-05	0.00067602	up	--	GO:0005737 cytoplasm	GO:0003746 translation elongation factor activity;GO:0003924 GTPase activity;GO:0005525 GTP binding	J: Translation, ribosomal structure and biogenesis	K02358	--	IPR000795: Translational (tr)-type GTP-binding domain;IPR033720: Elongation factor Tu, domain 2;IPR027417: P-loop containing nucleoside triphosphate hydrolase;IPR004160: Translation elongation factor EFTu/EF1A, C-terminal;IPR004161: Translation elongation factor EFTu-like, domain 2;IPR009001: Translation elongation factor EF1A/initiation factor IF2gamma, C-terminal;IPR009000: Translation protein,…	Cytoplasmic	--
A0A0V0Q2U1	Large ribosomal subunit protein uL3 OS=Paracoccus sp. MKU1 OX=1745182 GN=rplC PE=3 SV=1	rplC	0.066704	0.284574	0	39.0526	39.9513	38.6669	334.979	4.47819e-05	0.000649287	up	GO:0006412 translation	GO:0005840 ribosome	GO:0003735 structural constituent of ribosome;GO:0019843 rRNA binding	J: Translation, ribosomal structure and biogenesis	K02906	ko03010: Ribosome	IPR019927: Ribosomal protein L3, bacterial/organelle-type;IPR000597: Ribosomal protein L3;IPR009000: Translation protein, beta-barrel domain superfamily	Cytoplasmic	--
A0A0V0Q2V7	Peptidase OS=Paracoccus sp. MKU1 OX=1745182 GN=AQY21_08230 PE=4 SV=1	AQY21_08230	0	0	0	0.322929	0.278905	0.256852	inf	0.00457325	0.00754871	up	GO:0000270 peptidoglycan metabolic process;GO:0006508 proteolysis	GO:0030288 outer membrane-bounded periplasmic space	GO:0004222 metalloendopeptidase activity;GO:0004252 serine-type endopeptidase activity;GO:0046872 metal ion binding	M: Cell wall/membrane/envelope biogenesis	K07261	--	IPR005073: Peptidase M74, penicillin-insensitive murein endopeptidase;IPR009045: Hedgehog signalling/DD-peptidase zinc-binding domain superfamily	Periplasmic	CS pos: 24-25. AAA-DP. Pr: 0.8638
A0A0V0Q369	DeoR family transcriptional regulator OS=Paracoccus sp. MKU1 OX=1745182 GN=AQY21_08440 PE=4 SV=1	AQY21_08440	0	0	0	0.578214	0.513714	0.531998	inf	0.00125477	0.00344384	up	GO:0006071 glycerol metabolic process;GO:0010677 negative regulation of cellular carbohydrate metabolic process	--	GO:0003677 DNA binding;GO:0003700 DNA-binding transcription factor activity	K: Transcription;G: Carbohydrate transport and metabolism	K02444	--	IPR037171: NagB/RpiA transferase-like;IPR001034: DeoR-type HTH domain;IPR014036: DeoR C-terminal sensor domain;IPR036390: Winged helix DNA-binding domain superfamily	Cytoplasmic	--
A0A0V0Q375	ATP phosphoribosyltransferase OS=Paracoccus sp. MKU1 OX=1745182 GN=AQY21_07810 PE=4 SV=1	AQY21_07810	0	0	0	0.16943	0.125255	0.173456	inf	0.00964828	0.0131634	up	GO:0000105 histidine biosynthetic process	GO:0005737 cytoplasm	GO:0003879 ATP phosphoribosyltransferase activity;GO:0005524 ATP binding	E: Amino acid transport and metabolism	K00765	ko00340: Histidine metabolism;ko01100: Metabolic pathways;ko01110: Biosynthesis of secondary metabolites;ko01230: Biosynthesis of amino acids	IPR013820: ATP phosphoribosyltransferase, catalytic domain	Cytoplasmic	--
A0A0V0Q385	Muconate cycloisomerase OS=Paracoccus sp. MKU1 OX=1745182 GN=AQY21_07905 PE=3 SV=1	AQY21_07905	0	0	0	0.128707	0.168689	0.0712309	inf	0.0491151	0.0552726	up	GO:0009063 cellular amino acid catabolic process;GO:0042952 beta-ketoadipate pathway	--	GO:0018849 muconate cycloisomerase activity;GO:0018850 chloromuconate cycloisomerase activity;GO:0030145 manganese ion binding	M: Cell wall/membrane/envelope biogenesis;R: General function prediction only	K01684	ko00052: Galactose metabolism;ko01100: Metabolic pathways;ko01120: Microbial metabolism in diverse environments	IPR018110: Mandelate racemase/muconate lactonizing enzyme, conserved site;IPR013370: Muconate/chloromuconate cycloisomerase;IPR029065: Enolase C-terminal domain-like;IPR036849: Enolase-like, C-terminal domain superfamily;IPR029017: Enolase-like, N-terminal;IPR013341: Mandelate racemase/muconate lactonizing enzyme, N-terminal domain;IPR013342: Mandelate racemase/muconate lactonizing enzyme, C-term…	Cytoplasmic	--
A0A0V0Q396	ABC transporter substrate-binding protein OS=Paracoccus sp. MKU1 OX=1745182 GN=AQY21_07565 PE=3 SV=1	AQY21_07565	0.437091	0.270969	0.302196	2.49846	2.86032	2.44084	7.72044	0.0011531	0.00327649	up	--	GO:0042597 periplasmic space	--	C: Energy production and conversion	K07795	ko02020: Two-component system	IPR005064: Bordetella uptake gene;IPR042100: Bordetella uptake gene, domain 1;IPR006311: Twin-arginine translocation pathway, signal sequence	--	CS pos: 25-26. AAA-DY. Pr: 0.5084
A0A0V0Q3E2	Haloacid dehalogenase OS=Paracoccus sp. MKU1 OX=1745182 GN=AQY21_08465 PE=4 SV=1	AQY21_08465	0	0	0	0.621044	0.581412	0.657525	inf	0.00125427	0.00344384	up	GO:0006564 L-serine biosynthetic process;GO:0016311 dephosphorylation	--	GO:0036424 L-phosphoserine phosphatase activity	H: Coenzyme transport and metabolism	K01560	ko00361: Chlorocyclohexane and chlorobenzene degradation;ko00625: Chloroalkane and chloroalkene degradation;ko01100: Metabolic pathways;ko01120: Microbial metabolism in diverse environments	IPR023214: HAD superfamily;IPR006439: HAD hydrolase, subfamily IA;IPR041492: Haloacid dehalogenase-like hydrolase;IPR036412: HAD-like superfamily	Cytoplasmic	--
A0A0V0Q3E4	Cytochrome C oxidase subunit I OS=Paracoccus sp. MKU1 OX=1745182 GN=AQY21_07860 PE=4 SV=1	AQY21_07860	0	0	0	0.0794116	0.0717672	0.0801391	inf	0.00120377	0.00334295	up	--	--	--	S: Function unknown	--	--	IPR018692: Predicted integral membrane protein DUF2189	Cytoplasmic Membrane	--
A0A0V0Q3X4	Polyamine ABC transporter permease OS=Paracoccus sp. MKU1 OX=1745182 GN=AQY21_06690 PE=3 SV=1	AQY21_06690	0	0	0	0.857745	1.15648	1.05001	inf	0.0072447	0.0106919	up	GO:0055085 transmembrane transport	GO:0005886 plasma membrane;GO:0016021 integral component of membrane	--	E: Amino acid transport and metabolism	K02053	ko02024: Quorum sensing	IPR000515: ABC transporter type 1, transmembrane domain MetI-like;IPR035906: MetI-like superfamily	Cytoplasmic Membrane	--
A0A0V0Q3Z1	Isomerase OS=Paracoccus sp. MKU1 OX=1745182 GN=AQY21_06290 PE=3 SV=1	AQY21_06290	0	0	0	0.138594	0.126661	0.129598	inf	0.000743067	0.00260479	up	GO:0005975 carbohydrate metabolic process	--	GO:0016853 isomerase activity;GO:0046872 metal ion binding	G: Carbohydrate transport and metabolism	K22131	--	IPR026040: Hydroxypyruvate isomerase-like;IPR013022: Xylose isomerase-like, TIM barrel domain;IPR036237: Xylose isomerase-like superfamily	Cytoplasmic	--
A0A0V0Q480	DNA polymerase III subunit delta OS=Paracoccus sp. MKU1 OX=1745182 GN=AQY21_05625 PE=4 SV=1	AQY21_05625	0	0	0	1.34238	1.42147	1.41299	inf	0.000324058	0.00168488	up	--	--	--	T: Signal transduction mechanisms	--	--	IPR038084: Corrinoid adenosyltransferase PduO/GlcC-like superfamily;IPR005624: Corrinoid adenosyltransferase PduO/GlcC-like	--	--
A0A0V0Q4A2	L-cystine transporter tcyP OS=Paracoccus sp. MKU1 OX=1745182 GN=AQY21_05645 PE=3 SV=1	AQY21_05645	0	0	0	1.11905	1.14283	1.07006	inf	0.000371888	0.00181272	up	GO:0000101 sulfur amino acid transport;GO:0006791 sulfur utilization;GO:0015811 L-cystine transport	GO:0005886 plasma membrane;GO:0016020 membrane;GO:0016021 integral component of membrane	GO:0000099 sulfur amino acid transmembrane transporter activity;GO:0015184 L-cystine transmembrane transporter activity;GO:0015293 symporter activity;GO:0022857 transmembrane transporter activity	E: Amino acid transport and metabolism	K11103	ko02020: Two-component system	IPR036458: Sodium:dicarboxylate symporter superfamily;IPR001991: Sodium:dicarboxylate symporter	Cytoplasmic Membrane	--
A0A0V0Q4L7	Gentamicin 3'-acetyltransferase OS=Paracoccus sp. MKU1 OX=1745182 GN=AQY21_05920 PE=4 SV=1	AQY21_05920	0	0	0	0.129843	0.127265	0.142747	inf	0.00128861	0.00347364	up	GO:0046677 response to antibiotic	--	GO:0046353 aminoglycoside 3-N-acetyltransferase activity	J: Translation, ribosomal structure and biogenesis	--	--	IPR016181: Acyl-CoA N-acyltransferase;IPR000182: GNAT domain	--	--
A0A0V0Q501	AsnC family transcriptional regulator OS=Paracoccus sp. MKU1 OX=1745182 GN=AQY21_04165 PE=4 SV=1	AQY21_04165	0	0	0	0.57927	0.709485	0.672579	inf	0.00349415	0.00625097	up	--	--	GO:0043565 sequence-specific DNA binding	K: Transcription	K03719	--	IPR036388: Winged helix-like DNA-binding domain superfamily;IPR011991: ArsR-like helix-turn-helix domain;IPR000485: AsnC-type HTH domain;IPR019885: Transcription regulator HTH, AsnC-type, conserved site;IPR036390: Winged helix DNA-binding domain superfamily;IPR019887: Transcription regulator AsnC/Lrp, ligand binding domain;IPR011008: Dimeric alpha-beta barrel;IPR019888: Transcription regulator As…	Cytoplasmic	--
A0A0V0Q505	Carboxymuconolactone decarboxylase-like domain-containing protein OS=Paracoccus sp. MKU1 OX=1745182 GN=AQY21_04305 PE=4 SV=1	AQY21_04305	0	0	0	0.912077	1.35798	0.845887	inf	0.0231406	0.0276203	up	--	GO:0005886 plasma membrane	GO:0051920 peroxiredoxin activity	R: General function prediction only	K01607	ko00362: Benzoate degradation;ko01100: Metabolic pathways;ko01120: Microbial metabolism in diverse environments;ko01220: Degradation of aromatic compounds	IPR003779: Carboxymuconolactone decarboxylase-like;IPR029032: AhpD-like	--	--
A0A0V0Q550	Arsenate reductase OS=Paracoccus sp. MKU1 OX=1745182 GN=AQY21_04115 PE=3 SV=1	AQY21_04115	0	0	0	1.00723	0.746006	0.880812	inf	0.00729829	0.0107398	up	GO:0046685 response to arsenic-containing substance	--	GO:0008794 arsenate reductase (glutaredoxin) activity	P: Inorganic ion transport and metabolism	K00537	--	IPR006660: Arsenate reductase-like;IPR036249: Thioredoxin-like superfamily;IPR006659: Arsenate reductase	Cytoplasmic	--
A0A0V0Q561	D-glycerate dehydrogenase OS=Paracoccus sp. MKU1 OX=1745182 GN=AQY21_04510 PE=3 SV=1	AQY21_04510	0	0	0	0.88716	0.934141	0.770812	inf	0.00314185	0.00577298	up	--	--	GO:0016616 oxidoreductase activity, acting on the CH-OH group of donors, NAD or NADP as acceptor;GO:0051287 NAD binding	C: Energy production and conversion;H: Coenzyme transport and metabolism;R: General function prediction only	K00015	ko00630: Glyoxylate and dicarboxylate metabolism;ko01100: Metabolic pathways;ko01110: Biosynthesis of secondary metabolites;ko01120: Microbial metabolism in diverse environments	IPR006140: D-isomer specific 2-hydroxyacid dehydrogenase, NAD-binding domain;IPR029752: D-isomer specific 2-hydroxyacid dehydrogenase, NAD-binding domain conserved site 1;IPR036291: NAD(P)-binding domain superfamily;IPR006139: D-isomer specific 2-hydroxyacid dehydrogenase, catalytic domain	Cytoplasmic	--
A0A0V0Q577	N5-carboxyaminoimidazole ribonucleotide synthase OS=Paracoccus sp. MKU1 OX=1745182 GN=purK PE=3 SV=1	purK	0	0	0	0.649053	0.666803	0.703396	inf	0.0005645	0.00224445	up	GO:0006189 'de novo' IMP biosynthetic process	--	GO:0004638 phosphoribosylaminoimidazole carboxylase activity;GO:0005524 ATP binding;GO:0034028 5-(carboxyamino)imidazole ribonucleotide synthase activity;GO:0046872 metal ion binding	F: Nucleotide transport and metabolism	K01589	ko00230: Purine metabolism;ko01100: Metabolic pathways;ko01110: Biosynthesis of secondary metabolites	IPR011054: Rudiment single hybrid motif;IPR003135: ATP-grasp fold, ATP-dependent carboxylate-amine ligase-type;IPR040686: Phosphoribosylaminoimidazole carboxylase, C-terminal domain;IPR005875: Phosphoribosylaminoimidazole carboxylase, ATPase subunit;IPR013815: ATP-grasp fold, subdomain 1;IPR011761: ATP-grasp fold;IPR016185: Pre-ATP-grasp domain superfamily	Cytoplasmic Membrane	--
A0A0V0Q5A8	NADH:ubiquinone oxidoreductase subunit L OS=Paracoccus sp. MKU1 OX=1745182 GN=AQY21_04320 PE=4 SV=1	AQY21_04320	0	0	0	2.7578	2.60195	3.40241	inf	0.00696374	0.0103391	up	GO:0042773 ATP synthesis coupled electron transport	GO:0005886 plasma membrane;GO:0016021 integral component of membrane	GO:0008137 NADH dehydrogenase (ubiquinone) activity;GO:0048038 quinone binding	C: Energy production and conversion	K00341	ko00190: Oxidative phosphorylation;ko01100: Metabolic pathways	IPR018393: NADH-plastoquinone oxidoreductase, chain 5 subgroup;IPR001750: NADH:quinone oxidoreductase/Mrp antiporter, membrane subunit;IPR001516: NADH-Ubiquinone oxidoreductase (complex I), chain 5 N-terminal	Cytoplasmic Membrane	--
A0A0V0Q5B9	Pseudouridine synthase OS=Paracoccus sp. MKU1 OX=1745182 GN=AQY21_04410 PE=3 SV=1	AQY21_04410	0	0	0	0.358233	0.43292	0.475746	inf	0.00654612	0.00987929	up	GO:0000455 enzyme-directed rRNA pseudouridine synthesis	--	GO:0003723 RNA binding;GO:0120159 rRNA pseudouridine synthase activity	J: Translation, ribosomal structure and biogenesis	K06180	--	IPR006145: Pseudouridine synthase, RsuA/RluA-like;IPR020103: Pseudouridine synthase, catalytic domain superfamily;IPR006224: Pseudouridine synthase, RluA-like, conserved site;IPR036986: RNA-binding S4 domain superfamily	Cytoplasmic	--
A0A0V0Q5C1	X-Pro aminopeptidase OS=Paracoccus sp. MKU1 OX=1745182 GN=AQY21_04525 PE=3 SV=1	AQY21_04525	0	0	0	3.04841	2.41969	2.44306	inf	0.00603479	0.00933491	up	--	GO:0005886 plasma membrane;GO:0016021 integral component of membrane	GO:0016787 hydrolase activity;GO:0046872 metal ion binding	E: Amino acid transport and metabolism	K01262	--	IPR000587: Creatinase, N-terminal;IPR000994: Peptidase M24;IPR032416: Peptidase M24, C-terminal domain;IPR036005: Creatinase/aminopeptidase-like;IPR029149: Creatinase/Aminopeptidase P/Spt16, N-terminal;IPR033740: Aminopeptidase P	Cytoplasmic	--
A0A0V0Q5D9	Cobaltochelatase subunit CobS OS=Paracoccus sp. MKU1 OX=1745182 GN=AQY21_04545 PE=4 SV=1	AQY21_04545	0	0	0	8.67955	8.06215	8.09931	inf	0.000582287	0.00228879	up	GO:0006779 porphyrin-containing compound biosynthetic process;GO:0009236 cobalamin biosynthetic process	GO:0005737 cytoplasm	GO:0005524 ATP binding;GO:0016887 ATP hydrolysis activity;GO:0051116 cobaltochelatase activity	R: General function prediction only	K09882	ko00860: Porphyrin metabolism;ko01100: Metabolic pathways;ko01240: Biosynthesis of cofactors	IPR025865: Cobaltochelatase subunit CobS N-terminal domain;IPR011704: ATPase, dynein-related, AAA domain;IPR027417: P-loop containing nucleoside triphosphate hydrolase;IPR006537: Cobaltochelatase subunit CobS	Cytoplasmic	--
A0A0V0Q5F9	Short-chain dehydrogenase OS=Paracoccus sp. MKU1 OX=1745182 GN=AQY21_04715 PE=3 SV=1	AQY21_04715	0	0	0	1.72143	1.89904	1.78272	inf	0.000835283	0.00277546	up	GO:0009758 carbohydrate utilization;GO:0016052 carbohydrate catabolic process;GO:0071322 cellular response to carbohydrate stimulus	--	GO:0030246 carbohydrate binding;GO:0047880 erythrulose reductase activity	I: Lipid transport and metabolism	K00065	ko00040: Pentose and glucuronate interconversions;ko01100: Metabolic pathways	IPR002347: Short-chain dehydrogenase/reductase SDR;IPR036291: NAD(P)-binding domain superfamily	Cytoplasmic	--
A0A0V0Q5I7	NADPH:quinone dehydrogenase OS=Paracoccus sp. MKU1 OX=1745182 GN=AQY21_03455 PE=4 SV=1	AQY21_03455	0	0	0	1.25217	1.41749	1.3041	inf	0.00135512	0.00355617	up	--	GO:0005737 cytoplasm	GO:0043957 acryloyl-CoA reductase (NADP+) activity	C: Energy production and conversion;R: General function prediction only	K14446	ko00630: Glyoxylate and dicarboxylate metabolism;ko01100: Metabolic pathways;ko01120: Microbial metabolism in diverse environments;ko01200: Carbon metabolism	IPR013149: Alcohol dehydrogenase-like, C-terminal;IPR013154: Alcohol dehydrogenase, N-terminal;IPR036291: NAD(P)-binding domain superfamily;IPR011032: GroES-like superfamily;IPR020843: Polyketide synthase, enoylreductase domain;IPR014188: Acrylyl-CoA reductase AcuI	Cytoplasmic	--
A0A0V0Q5N2	Sugar ABC transporter ATP-binding protein OS=Paracoccus sp. MKU1 OX=1745182 GN=AQY21_02900 PE=4 SV=1	AQY21_02900	0	0	0	0.275367	0.38218	0.249855	inf	0.017487	0.0215791	up	--	GO:0005886 plasma membrane	GO:0005524 ATP binding;GO:0103116 ABC-type D-galactofuranose transporter	G: Carbohydrate transport and metabolism	K10820	ko02010: ABC transporters	IPR003439: ABC transporter-like, ATP-binding domain;IPR003593: AAA+ ATPase domain;IPR027417: P-loop containing nucleoside triphosphate hydrolase;IPR017871: ABC transporter-like, conserved site	Cytoplasmic Membrane	--
A0A0V0Q5N8	Twin-arginine translocation pathway signal OS=Paracoccus sp. MKU1 OX=1745182 GN=AQY21_04585 PE=4 SV=1	AQY21_04585	0	0	0	0.44938	0.332962	0.343827	inf	0.00964091	0.0131592	up	--	--	--	S: Function unknown	--	--	IPR010869: Protein of unknown function DUF1501;IPR006311: Twin-arginine translocation pathway, signal sequence	--	CS pos: 32-33. TFA-AL. Pr: 0.7930
A0A0V0Q5P9	L,D-TPase catalytic domain-containing protein OS=Paracoccus sp. MKU1 OX=1745182 GN=AQY21_02690 PE=3 SV=1	AQY21_02690	0	0	0	0.40852	0.38822	0.424632	inf	0.000668853	0.00243597	up	GO:0008360 regulation of cell shape;GO:0009252 peptidoglycan biosynthetic process;GO:0071555 cell wall organization	--	GO:0016757 glycosyltransferase activity;GO:0071972 peptidoglycan L,D-transpeptidase activity	M: Cell wall/membrane/envelope biogenesis	--	--	IPR005490: L,D-transpeptidase catalytic domain;IPR038063: L,D-transpeptidase catalytic domain-like	--	CS pos: 19-20. LAA-CG. Pr: 0.9993
A0A0V0Q667	Penicillin acylase OS=Paracoccus sp. MKU1 OX=1745182 GN=AQY21_02380 PE=3 SV=1	AQY21_02380	0	0	0	0.209115	0.239453	0.234608	inf	0.00170303	0.00401023	up	GO:0009372 quorum sensing;GO:0017000 antibiotic biosynthetic process	GO:0042597 periplasmic space	GO:0016811 hydrolase activity, acting on carbon-nitrogen (but not peptide) bonds, in linear amides	Q: Secondary metabolites biosynthesis, transport and catabolism	K01434	ko01110: Biosynthesis of secondary metabolites	IPR023343: Penicillin amidase type, domain 1;IPR002692: Penicillin/GL-7-ACA/AHL/aculeacin-A acylase;IPR043146: Penicillin amidase type, N-terminal domain, B-knob;IPR029055: Nucleophile aminohydrolases, N-terminal;IPR014395: Penicillin/GL-7-ACA/AHL acylase;IPR043147: Penicillin amidase type, A-knob	--	--
A0A0V0Q6C9	HTH-type transcriptional regulator MetR OS=Paracoccus sp. MKU1 OX=1745182 GN=AQY21_01505 PE=3 SV=1	AQY21_01505	0	0	0	1.03155	1.08641	0.900179	inf	0.00300248	0.00560514	up	GO:0009086 methionine biosynthetic process	GO:0005737 cytoplasm	GO:0003677 DNA binding;GO:0003700 DNA-binding transcription factor activity	K: Transcription	K03576	--	IPR005119: LysR, substrate-binding;IPR036390: Winged helix DNA-binding domain superfamily;IPR000847: Transcription regulator HTH, LysR;IPR036388: Winged helix-like DNA-binding domain superfamily;IPR037406: HTH-type transcriptional regulator MetR, PBP2 domain	Cytoplasmic	--
A0A0V0Q6P2	Hydroxyacid dehydrogenase OS=Paracoccus sp. MKU1 OX=1745182 GN=AQY21_01325 PE=4 SV=1	AQY21_01325	1.87616	1.63285	1.75329	3.19127	2.76714	3.0048	1.70329	0.00251159	0.00497788	up	--	--	GO:0008270 zinc ion binding;GO:0016616 oxidoreductase activity, acting on the CH-OH group of donors, NAD or NADP as acceptor	G: Carbohydrate transport and metabolism	K00344	--	IPR013154: Alcohol dehydrogenase, N-terminal;IPR013149: Alcohol dehydrogenase-like, C-terminal;IPR020843: Polyketide synthase, enoylreductase domain;IPR036291: NAD(P)-binding domain superfamily;IPR011032: GroES-like superfamily	Cytoplasmic	--
A0A0V0Q6T5	Peptidase OS=Paracoccus sp. MKU1 OX=1745182 GN=AQY21_00695 PE=4 SV=1	AQY21_00695	0	0	0	0.702996	0.76514	0.741918	inf	0.000605062	0.00232173	up	GO:0006508 proteolysis	--	GO:0070573 metallodipeptidase activity	O: Posttranslational modification, protein turnover, chaperones;E: Amino acid transport and metabolism	K01273	--	IPR008257: Peptidase M19;IPR032466: Metal-dependent hydrolase	Cytoplasmic	--
A0A0V0Q6W7	NADH dehydrogenase OS=Paracoccus sp. MKU1 OX=1745182 GN=AQY21_00880 PE=4 SV=1	AQY21_00880	0	0	0	2.21129	1.94665	1.91178	inf	0.00217731	0.00458287	up	--	--	--	C: Energy production and conversion	--	--	IPR007763: NADH dehydrogenase [ubiquinone] 1 alpha subcomplex subunit 12	--	--
A0A0V0Q710	Methylenetetrahydrofolate reductase OS=Paracoccus sp. MKU1 OX=1745182 GN=metF PE=3 SV=1	metF	0	0	0	0.37123	0.417949	0.318223	inf	0.00603537	0.00933491	up	GO:0009086 methionine biosynthetic process;GO:0035999 tetrahydrofolate interconversion	GO:0005829 cytosol	GO:0106312 methylenetetrahydrofolate reductase NADH activity;GO:0106313 methylenetetrahydrofolate reductase NADPH activity	E: Amino acid transport and metabolism	K00297	ko00670: One carbon pool by folate;ko00720: Other carbon fixation pathways;ko01100: Metabolic pathways;ko01120: Microbial metabolism in diverse environments;ko01200: Carbon metabolism	IPR029041: FAD-linked oxidoreductase-like;IPR003171: Methylenetetrahydrofolate reductase-like;IPR004620: 5,10-methylenetetrahydrofolate reductase	Cytoplasmic	--
A0A0V0Q780	Transporter OS=Paracoccus sp. MKU1 OX=1745182 GN=AQY21_00295 PE=3 SV=1	AQY21_00295	0	0	0	5.15646	5.59713	4.85938	inf	0.00169139	0.00400119	up	GO:0046677 response to antibiotic	GO:0009279 cell outer membrane;GO:0016021 integral component of membrane	GO:0015562 efflux transmembrane transporter activity	M: Cell wall/membrane/envelope biogenesis	K12340	ko01501: beta-Lactam resistance;ko01503: Cationic antimicrobial peptide (CAMP) resistance;ko02020: Two-component system;ko03070: Bacterial secretion system	IPR010130: Type I secretion outer membrane protein, TolC;IPR003423: Outer membrane efflux protein	Outer Membrane	CS pos: 28-29. AGA-ES. Pr: 0.6762
A0A0V0Q7M4	Secretion protein HlyD OS=Paracoccus sp. MKU1 OX=1745182 GN=AQY21_00260 PE=3 SV=1	AQY21_00260	0	0	0	0.945762	1.05482	0.672801	inf	0.0158683	0.0197916	up	GO:0046677 response to antibiotic	GO:0005886 plasma membrane	GO:0022857 transmembrane transporter activity	M: Cell wall/membrane/envelope biogenesis;V: Defense mechanisms	K03585	ko01501: beta-Lactam resistance;ko01503: Cationic antimicrobial peptide (CAMP) resistance	IPR032317: RND efflux pump, membrane fusion protein, barrel-sandwich domain;IPR006143: RND efflux pump, membrane fusion protein	Cytoplasmic Membrane	CS pos: 23-24. AFA-QQ. Pr: 0.9544
A0A1E4EMM5	D-malate dehydrogenase [decarboxylating] OS=Paracoccus sp. SCN 68-21 OX=1660154 GN=ABS73_14525 PE=3 SV=1	ABS73_14525	0	0	0	0.41667	0.307964	0.378366	inf	0.00741328	0.0108515	up	--	GO:0005737 cytoplasm	GO:0000287 magnesium ion binding;GO:0009027 tartrate dehydrogenase activity;GO:0046553 D-malate dehydrogenase (decarboxylating) activity;GO:0050319 tartrate decarboxylase activity;GO:0051287 NAD binding	C: Energy production and conversion;E: Amino acid transport and metabolism	K07246	ko00630: Glyoxylate and dicarboxylate metabolism;ko00650: Butanoate metabolism;ko01100: Metabolic pathways	IPR024084: Isopropylmalate dehydrogenase-like domain;IPR011829: Tartrate dehydrogenase;IPR019818: Isocitrate/isopropylmalate dehydrogenase, conserved site	Cytoplasmic	--
A0A1E4EP27	Nitrate reductase subunit alpha OS=Paracoccus sp. SCN 68-21 OX=1660154 GN=ABS73_12925 PE=3 SV=1	ABS73_12925	0	0	0	0.308481	0.308281	0.330397	inf	0.000539895	0.00220245	up	GO:0009061 anaerobic respiration;GO:0019645 anaerobic electron transport chain;GO:0042126 nitrate metabolic process;GO:0042128 nitrate assimilation	GO:0016020 membrane;GO:0031224 intrinsic component of membrane;GO:0031235 intrinsic component of the cytoplasmic side of the plasma membrane;GO:0044799 NarGHI complex	GO:0008940 nitrate reductase activity;GO:0009055 electron transfer activity;GO:0043546 molybdopterin cofactor binding;GO:0046872 metal ion binding;GO:0051539 4 iron, 4 sulfur cluster binding	C: Energy production and conversion;P: Inorganic ion transport and metabolism	--	--	IPR028189: Nitrate reductase, alpha subunit, N-terminal;IPR006656: Molybdopterin oxidoreductase;IPR006468: Nitrate reductase, alpha subunit;IPR037943: Nitrate reductase alpha subunit-like, MopB domain;IPR006655: Molybdopterin oxidoreductase, prokaryotic, conserved site;IPR044906: Nitrate reductase, alpha subunit, N-terminal domain superfamily;IPR006657: Molybdopterin dinucleotide-binding domain;I…	Cytoplasmic Membrane	--
A0A1E4EQ27	DEAD/DEAH box helicase OS=Paracoccus sp. SCN 68-21 OX=1660154 GN=ABS73_10590 PE=3 SV=1	ABS73_10590	0	0	0	0.277202	0.223351	0.2399	inf	0.00413747	0.00709171	up	GO:0009408 response to heat;GO:0042255 ribosome assembly	GO:0005829 cytosol	GO:0003723 RNA binding;GO:0003724 RNA helicase activity;GO:0005524 ATP binding;GO:0016887 ATP hydrolysis activity	L: Replication, recombination and repair	K11927	ko03018: RNA degradation	IPR027417: P-loop containing nucleoside triphosphate hydrolase;IPR011545: DEAD/DEAH box helicase domain;IPR014001: Helicase superfamily 1/2, ATP-binding domain;IPR001650: Helicase, C-terminal;IPR014014: RNA helicase, DEAD-box type, Q motif	Cytoplasmic	--
A0A1E4EQC0	Oligoendopeptidase F OS=Paracoccus sp. SCN 68-21 OX=1660154 GN=ABS73_10275 PE=3 SV=1	ABS73_10275	0	0	0	0.724952	0.902504	0.652391	inf	0.0094219	0.0129239	up	GO:0006508 proteolysis	GO:0005737 cytoplasm	GO:0004222 metalloendopeptidase activity;GO:0046872 metal ion binding	E: Amino acid transport and metabolism	K08602	--	IPR001567: Peptidase M3A/M3B catalytic domain;IPR042088: Oligoendopeptidase F, C-terminal domain;IPR011977: Peptidase M3B, oligoendopeptidase-related clade 3;IPR013647: Oligopeptidase F, N-terminal domain	Cytoplasmic	--
A0A1E4EUI6	Phospho-2-dehydro-3-deoxyheptonate aldolase OS=Paracoccus sp. SCN 68-21 OX=1660154 GN=ABS73_03595 PE=3 SV=1	ABS73_03595	0	0	0	0.822842	0.605338	0.654836	inf	0.00886708	0.0123795	up	GO:0008652 cellular amino acid biosynthetic process;GO:0009073 aromatic amino acid family biosynthetic process;GO:0009423 chorismate biosynthetic process	--	GO:0003849 3-deoxy-7-phosphoheptulonate synthase activity	E: Amino acid transport and metabolism	K01626	ko00400: Phenylalanine, tyrosine and tryptophan biosynthesis;ko01100: Metabolic pathways;ko01110: Biosynthesis of secondary metabolites;ko01230: Biosynthesis of amino acids;ko02024: Quorum sensing	IPR002480: DAHP synthetase, class II;IPR013785: Aldolase-type TIM barrel	Cytoplasmic	--
A0A1G5DFJ5	ATP synthase subunit beta OS=Paracoccus tibetensis OX=336292 GN=atpD PE=3 SV=1	atpD	2.02317	1.06041	1.21832	4.34221	3.83547	3.51759	2.71863	0.00348273	0.0062415	up	--	GO:0005886 plasma membrane;GO:0045261 proton-transporting ATP synthase complex, catalytic core F(1)	GO:0005524 ATP binding;GO:0046933 proton-transporting ATP synthase activity, rotational mechanism;GO:0046961 proton-transporting ATPase activity, rotational mechanism	C: Energy production and conversion	K02112	ko00190: Oxidative phosphorylation;ko01100: Metabolic pathways	IPR036121: ATPase, F1/V1/A1 complex, alpha/beta subunit, N-terminal domain superfamily;IPR003593: AAA+ ATPase domain;IPR027417: P-loop containing nucleoside triphosphate hydrolase;IPR004100: ATPase, F1/V1/A1 complex, alpha/beta subunit, N-terminal domain;IPR024034: ATPase, F1/V1 complex, beta/alpha subunit, C-terminal;IPR000194: ATPase, F1/V1/A1 complex, alpha/beta subunit, nucleotide-binding dom…	Cytoplasmic	--
A0A1G5EMG1	Beta sliding clamp OS=Paracoccus tibetensis OX=336292 GN=SAMN05660710_01131 PE=3 SV=1	SAMN05660710_01131	0	0	0	1.05288	1.33723	0.72819	inf	0.0274761	0.0323024	up	GO:0006260 DNA replication	GO:0005737 cytoplasm;GO:0009360 DNA polymerase III complex	GO:0003677 DNA binding;GO:0003887 DNA-directed DNA polymerase activity;GO:0008408 3'-5' exonuclease activity	L: Replication, recombination and repair	K02338	ko03030: DNA replication;ko03430: Mismatch repair;ko03440: Homologous recombination	IPR022637: DNA polymerase III, beta sliding clamp, central;IPR001001: DNA polymerase III, beta sliding clamp;IPR022635: DNA polymerase III, beta sliding clamp, C-terminal;IPR022634: DNA polymerase III, beta sliding clamp, N-terminal	Cytoplasmic	--
A0A1G5FSG8	Catalase OS=Paracoccus tibetensis OX=336292 GN=SAMN05660710_01542 PE=3 SV=1	SAMN05660710_01542	4.19078	2.95987	3.72615	0.193815	0.187734	0.199608	0.053431	0.0107534	0.0144071	down	GO:0042542 response to hydrogen peroxide;GO:0042744 hydrogen peroxide catabolic process	GO:0005737 cytoplasm	GO:0004096 catalase activity;GO:0020037 heme binding;GO:0046872 metal ion binding	P: Inorganic ion transport and metabolism	K03781	ko00380: Tryptophan metabolism;ko00630: Glyoxylate and dicarboxylate metabolism;ko01100: Metabolic pathways;ko01110: Biosynthesis of secondary metabolites;ko01200: Carbon metabolism	IPR018028: Catalase, mono-functional, haem-containing;IPR024711: Catalase, mono-functional, haem-containing, clades 1 and 3;IPR002226: Catalase haem-binding site;IPR020835: Catalase superfamily;IPR011614: Catalase core domain;IPR010582: Catalase immune-responsive domain	--	--
A0A1G5H5G5	catalase OS=Paracoccus tibetensis OX=336292 GN=SAMN05660710_01998 PE=3 SV=1	SAMN05660710_01998	6.62796	4.20129	4.55932	0.691043	0.574109	0.7244	0.129288	0.0271311	0.0319485	down	GO:0006979 response to oxidative stress;GO:0042744 hydrogen peroxide catabolic process	GO:0042597 periplasmic space	GO:0004096 catalase activity;GO:0020037 heme binding;GO:0046872 metal ion binding	P: Inorganic ion transport and metabolism	K03781	ko00380: Tryptophan metabolism;ko00630: Glyoxylate and dicarboxylate metabolism;ko01100: Metabolic pathways;ko01110: Biosynthesis of secondary metabolites;ko01200: Carbon metabolism	IPR018028: Catalase, mono-functional, haem-containing;IPR040333: Catalase, clade 3;IPR011614: Catalase core domain;IPR002226: Catalase haem-binding site;IPR020835: Catalase superfamily;IPR010582: Catalase immune-responsive domain;IPR024711: Catalase, mono-functional, haem-containing, clades 1 and 3	--	--
A0A1G5HWS9	Glycerol kinase OS=Paracoccus tibetensis OX=336292 GN=glpK PE=3 SV=1	glpK	7.50576	5.42967	6.73546	0.826101	0.728576	0.729076	0.116098	0.0105862	0.0142206	down	GO:0006071 glycerol metabolic process;GO:0006072 glycerol-3-phosphate metabolic process;GO:0016310 phosphorylation;GO:0019563 glycerol catabolic process	--	GO:0004370 glycerol kinase activity;GO:0005524 ATP binding	C: Energy production and conversion	K00864	ko00561: Glycerolipid metabolism;ko01100: Metabolic pathways	IPR000577: Carbohydrate kinase, FGGY;IPR005999: Glycerol kinase;IPR043129: ATPase, nucleotide binding domain;IPR018484: Carbohydrate kinase, FGGY, N-terminal;IPR018483: Carbohydrate kinase, FGGY, conserved site;IPR018485: Carbohydrate kinase, FGGY, C-terminal	Cytoplasmic	--
A0A1G5J2E7	Isocitrate dehydrogenase [NADP] OS=Paracoccus tibetensis OX=336292 GN=SAMN05660710_02934 PE=3 SV=1	SAMN05660710_02934	0	0	0	0.517249	0.455601	0.566134	inf	0.00386344	0.00675714	up	GO:0006097 glyoxylate cycle;GO:0006099 tricarboxylic acid cycle;GO:0006102 isocitrate metabolic process	--	GO:0000287 magnesium ion binding;GO:0004450 isocitrate dehydrogenase (NADP+) activity;GO:0051287 NAD binding	C: Energy production and conversion	K00031	ko00020: Citrate cycle (TCA cycle);ko00480: Glutathione metabolism;ko00720: Other carbon fixation pathways;ko01100: Metabolic pathways;ko01110: Biosynthesis of secondary metabolites;ko01120: Microbial metabolism in diverse environments;ko01200: Carbon metabolism;ko01210: 2-Oxocarboxylic acid metabolism;ko01230: Biosynthesis of amino acids	IPR019818: Isocitrate/isopropylmalate dehydrogenase, conserved site;IPR024084: Isopropylmalate dehydrogenase-like domain;IPR004790: Isocitrate dehydrogenase NADP-dependent	Cytoplasmic	--
A0A1G5JD12	Ribosome maturation factor RimM OS=Paracoccus tibetensis OX=336292 GN=rimM PE=3 SV=1	rimM	0	0	0	0.0974047	0.16254	0.140441	inf	0.0199211	0.0242421	up	GO:0006364 rRNA processing;GO:0042274 ribosomal small subunit biogenesis	GO:0005737 cytoplasm;GO:0005840 ribosome	GO:0043022 ribosome binding	J: Translation, ribosomal structure and biogenesis	K02860	--	IPR002676: RimM, N-terminal;IPR011033: PRC-barrel-like superfamily;IPR009000: Translation protein, beta-barrel domain superfamily;IPR036976: RimM, N-terminal domain superfamily;IPR011961: 16S rRNA processing protein RimM;IPR027275: PRC-barrel domain	Cytoplasmic	--
A0A1G5JF90	Subtilase family protein OS=Paracoccus tibetensis OX=336292 GN=SAMN05660710_03196 PE=4 SV=1	SAMN05660710_03196	0	0	0	0.520714	0.506338	0.473513	inf	0.000778965	0.00268633	up	--	--	--	O: Posttranslational modification, protein turnover, chaperones	--	--	IPR000209: Peptidase S8/S53 domain;IPR023827: Peptidase S8, subtilisin, Asp-active site;IPR036852: Peptidase S8/S53 domain superfamily;IPR034074: Y4bN, peptidase domain	--	--
A0A1G5JJR6	biotin carboxylase OS=Paracoccus tibetensis OX=336292 GN=SAMN05660710_03239 PE=4 SV=1	SAMN05660710_03239	0	0	0	0.288707	0.271026	0.221131	inf	0.00598821	0.00928659	up	GO:0006633 fatty acid biosynthetic process;GO:0015977 carbon fixation	GO:0005886 plasma membrane;GO:0009274 peptidoglycan-based cell wall;GO:0009317 acetyl-CoA carboxylase complex	GO:0003989 acetyl-CoA carboxylase activity;GO:0004075 biotin carboxylase activity;GO:0004658 propionyl-CoA carboxylase activity;GO:0005524 ATP binding;GO:0046872 metal ion binding	I: Lipid transport and metabolism	K11263	ko00061: Fatty acid biosynthesis;ko00074: Mycolic acid biosynthesis;ko00280: Valine, leucine and isoleucine degradation;ko00620: Pyruvate metabolism;ko00630: Glyoxylate and dicarboxylate metabolism;ko00640: Propanoate metabolism;ko01100: Metabolic pathways;ko01110: Biosynthesis of secondary metabolites;ko01120: Microbial metabolism in diverse environments;ko01200: Carbon metabolism;ko01212: Fatty…	IPR005479: Carbamoyl-phosphate synthetase large subunit-like, ATP-binding domain;IPR011764: Biotin carboxylation domain;IPR011053: Single hybrid motif;IPR005482: Biotin carboxylase, C-terminal;IPR005481: Biotin carboxylase-like, N-terminal domain;IPR016185: Pre-ATP-grasp domain superfamily;IPR011761: ATP-grasp fold;IPR001882: Biotin-binding site;IPR000089: Biotin/lipoyl attachment;IPR011054: Rudi…	Cytoplasmic	--
A0A1G6TJQ4	DUF4167 domain-containing protein OS=Paracoccus isoporae OX=591205 GN=SAMN05421538_101303 PE=4 SV=1	SAMN05421538_101303	0	0	0	2.55054	2.35866	2.52362	inf	0.000585552	0.00228879	up	--	--	--	--	--	--	IPR025430: Domain of unknown function DUF4167	--	--
A0A1G6TLV6	Glutamine synthetase OS=Paracoccus isoporae OX=591205 GN=SAMN05421538_101316 PE=3 SV=1	SAMN05421538_101316	0	0	0	0.410825	0.332077	0.307607	inf	0.00781539	0.0112618	up	GO:0006542 glutamine biosynthetic process;GO:0009399 nitrogen fixation	GO:0005737 cytoplasm	GO:0004356 glutamate-ammonia ligase activity;GO:0005524 ATP binding;GO:0046872 metal ion binding	E: Amino acid transport and metabolism	K01915	ko00220: Arginine biosynthesis;ko00250: Alanine, aspartate and glutamate metabolism;ko00630: Glyoxylate and dicarboxylate metabolism;ko00910: Nitrogen metabolism;ko01100: Metabolic pathways;ko01120: Microbial metabolism in diverse environments;ko01230: Biosynthesis of amino acids;ko02020: Two-component system	IPR008147: Glutamine synthetase, N-terminal domain;IPR027302: Glutamine synthetase, N-terminal conserved site;IPR008146: Glutamine synthetase, catalytic domain;IPR036651: Glutamine synthetase, N-terminal domain superfamily;IPR014746: Glutamine synthetase/guanido kinase, catalytic domain;IPR004809: Glutamine synthetase type I;IPR027303: Glutamine synthetase, glycine-rich site	Cytoplasmic	--
A0A1G6TYP0	Protocatechuate 3,4-dioxygenase alpha subunit OS=Paracoccus isoporae OX=591205 GN=SAMN05421538_101413 PE=3 SV=1	SAMN05421538_101413	0	0	0	1.46862	1.68825	1.55161	inf	0.0016602	0.00396472	up	GO:0042952 beta-ketoadipate pathway	--	GO:0008199 ferric iron binding;GO:0018578 protocatechuate 3,4-dioxygenase activity	Q: Secondary metabolites biosynthesis, transport and catabolism	K00448	ko00362: Benzoate degradation;ko00624: Polycyclic aromatic hydrocarbon degradation;ko01100: Metabolic pathways;ko01120: Microbial metabolism in diverse environments;ko01220: Degradation of aromatic compounds	IPR000627: Intradiol ring-cleavage dioxygenase, C-terminal;IPR015889: Intradiol ring-cleavage dioxygenase, core;IPR012786: Protocatechuate 3,4-dioxygenase, alpha subunit	Cytoplasmic	--
A0A1G6UNP3	Ribonucleoside-diphosphate reductase OS=Paracoccus isoporae OX=591205 GN=SAMN05421538_101593 PE=3 SV=1	SAMN05421538_101593	0	0	0	1.7072	1.79665	1.49607	inf	0.00284647	0.00538588	up	GO:0006260 DNA replication	--	GO:0004748 ribonucleoside-diphosphate reductase activity, thioredoxin disulfide as acceptor;GO:0005524 ATP binding	F: Nucleotide transport and metabolism	--	--	IPR000788: Ribonucleotide reductase large subunit, C-terminal;IPR026459: Ribonucleotide reductase, class 1b, subunit NrdE;IPR008926: Ribonucleotide reductase R1 subunit, N-terminal;IPR013509: Ribonucleotide reductase large subunit, N-terminal;IPR013346: Ribonucleotide reductase, class I , alpha subunit;IPR013554: Ribonucleotide reductase N-terminal	Cytoplasmic	--
A0A1G6W3M3	Protein translocase subunit SecY OS=Paracoccus isoporae OX=591205 GN=secY PE=3 SV=1	secY	0	0	0	3.3668	3.15012	3.09835	inf	0.000657487	0.00241272	up	GO:0006605 protein targeting;GO:0043952 protein transport by the Sec complex;GO:0065002 intracellular protein transmembrane transport	GO:0005886 plasma membrane;GO:0016021 integral component of membrane	--	U: Intracellular trafficking, secretion, and vesicular transport	K03076	ko02024: Quorum sensing;ko03060: Protein export;ko03070: Bacterial secretion system	IPR030659: SecY conserved site;IPR002208: SecY/SEC61-alpha family;IPR023201: SecY domain superfamily;IPR026593: Protein translocase subunit SecY	Cytoplasmic Membrane	--
A0A1G6W5T2	General L-amino acid transport system substrate-binding protein OS=Paracoccus isoporae OX=591205 GN=SAMN05421538_10244 PE=3 SV=1	SAMN05421538_10244	38.253	24.7146	31.5316	11.3488	11.8347	11.4314	0.366299	0.0360912	0.0415976	down	GO:0006865 amino acid transport	GO:0030288 outer membrane-bounded periplasmic space	--	E: Amino acid transport and metabolism;T: Signal transduction mechanisms	K09969	ko02010: ABC transporters	IPR001638: Solute-binding protein family 3/N-terminal domain of MltF	Periplasmic	CS pos: 22-23. GYA-AE. Pr: 0.9461
A0A1G6WW27	Peptide chain release factor 3 OS=Paracoccus isoporae OX=591205 GN=prfC PE=3 SV=1	prfC	0	0	0	0.567044	0.581856	0.435046	inf	0.00772108	0.0111576	up	GO:0006449 regulation of translational termination	GO:0005737 cytoplasm	GO:0003924 GTPase activity;GO:0005525 GTP binding;GO:0016149 translation release factor activity, codon specific	J: Translation, ribosomal structure and biogenesis	K02837	--	IPR035647: EF-G domain III/V-like;IPR004548: Peptide chain release factor 3;IPR009000: Translation protein, beta-barrel domain superfamily;IPR041732: Peptide chain release factor 3, GTP-binding domain;IPR031157: Tr-type G domain, conserved site;IPR038467: Peptide chain release factor 3, domain III superfamily;IPR032090: Peptide chain release factor 3, C-terminal;IPR000795: Translational (tr)-type…	Cytoplasmic	--
A0A1G7H7R8	Small ribosomal subunit protein uS7 OS=Paracoccus isoporae OX=591205 GN=rpsG PE=3 SV=1	rpsG	0	0	0	2.27374	2.07213	2.31059	inf	0.00111376	0.00322503	up	GO:0006412 translation	GO:0015935 small ribosomal subunit	GO:0000049 tRNA binding;GO:0003735 structural constituent of ribosome;GO:0019843 rRNA binding	J: Translation, ribosomal structure and biogenesis	K02992	ko03010: Ribosome	IPR000235: Ribosomal protein S5/S7;IPR036823: Ribosomal protein S7 domain superfamily;IPR020606: Ribosomal protein S7, conserved site;IPR023798: Ribosomal protein S7 domain;IPR005717: Ribosomal protein S7, bacterial/organellar-type	Cytoplasmic	--
A0A1G7HFK9	Cysteine synthase A OS=Paracoccus isoporae OX=591205 GN=SAMN05421538_1216 PE=4 SV=1	SAMN05421538_1216	0	0	0	0.256055	0.195822	0.203426	inf	0.00743296	0.0108699	up	GO:0019343 cysteine biosynthetic process via cystathionine	GO:0005737 cytoplasm	GO:0004122 cystathionine beta-synthase activity	E: Amino acid transport and metabolism	K01738	ko00270: Cysteine and methionine metabolism;ko00920: Sulfur metabolism;ko01100: Metabolic pathways;ko01110: Biosynthesis of secondary metabolites;ko01120: Microbial metabolism in diverse environments;ko01200: Carbon metabolism;ko01230: Biosynthesis of amino acids	IPR036052: Tryptophan synthase beta chain-like, PALP domain superfamily;IPR001926: Tryptophan synthase beta chain-like, PALP domain;IPR001216: Cysteine synthase/cystathionine beta-synthase, pyridoxal-phosphate attachment site	Cytoplasmic	--
A0A1G9FXM5	Nitric oxide reductase NorQ protein OS=Paracoccus chinensis OX=525640 GN=SAMN04487971_104130 PE=3 SV=1	SAMN04487971_104130	0	0	0	0.604147	0.572887	0.611944	inf	0.000400259	0.0018671	up	--	--	GO:0005524 ATP binding;GO:0016887 ATP hydrolysis activity	R: General function prediction only	K03924	--	IPR011704: ATPase, dynein-related, AAA domain;IPR013615: CbbQ/NirQ/NorQ, C-terminal;IPR027417: P-loop containing nucleoside triphosphate hydrolase	Cytoplasmic	--
A0A1G9FXY0	Protein NirF OS=Paracoccus chinensis OX=525640 GN=SAMN04487971_104139 PE=4 SV=1	SAMN04487971_104139	0	0	0	0.467603	0.481262	0.535461	inf	0.00174935	0.00405128	up	--	GO:0005737 cytoplasm	--	R: General function prediction only	--	--	IPR003143: Cytochrome cd1-nitrite reductase, C-terminal domain superfamily;IPR011048: Cytochrome cd1-nitrite reductase-like, haem d1 domain superfamily	--	CS pos: 19-20. ALA-QT. Pr: 0.6617
A0A1G9IJQ5	Enolase OS=Paracoccus chinensis OX=525640 GN=eno PE=3 SV=1	eno	0	0	0	0.314462	0.335494	0.257784	inf	0.00583068	0.00910242	up	GO:0006096 glycolytic process	GO:0000015 phosphopyruvate hydratase complex;GO:0005576 extracellular region;GO:0009986 cell surface	GO:0000287 magnesium ion binding;GO:0004634 phosphopyruvate hydratase activity	G: Carbohydrate transport and metabolism	K01689	ko00010: Glycolysis / Gluconeogenesis;ko00680: Methane metabolism;ko01100: Metabolic pathways;ko01110: Biosynthesis of secondary metabolites;ko01120: Microbial metabolism in diverse environments;ko01200: Carbon metabolism;ko01230: Biosynthesis of amino acids;ko03018: RNA degradation	IPR000941: Enolase;IPR020811: Enolase, N-terminal;IPR036849: Enolase-like, C-terminal domain superfamily;IPR020809: Enolase, conserved site;IPR020810: Enolase, C-terminal TIM barrel domain;IPR029017: Enolase-like, N-terminal	Cytoplasmic	--
A0A1G9IL98	4-hydroxy-3-methylbut-2-enyl diphosphate reductase OS=Paracoccus chinensis OX=525640 GN=ispH PE=3 SV=1	ispH	0	0	0	0.372359	0.361068	0.355879	inf	0.00017947	0.00126071	up	GO:0016114 terpenoid biosynthetic process;GO:0019288 isopentenyl diphosphate biosynthetic process, methylerythritol 4-phosphate pathway;GO:0050992 dimethylallyl diphosphate biosynthetic process	--	GO:0046872 metal ion binding;GO:0051539 4 iron, 4 sulfur cluster binding;GO:0051745 4-hydroxy-3-methylbut-2-en-1-yl diphosphate reductase activity	I: Lipid transport and metabolism	K03527	ko00900: Terpenoid backbone biosynthesis;ko01100: Metabolic pathways;ko01110: Biosynthesis of secondary metabolites	IPR003451: 4-hydroxy-3-methylbut-2-enyl diphosphate reductase	Cytoplasmic	--
A0A1G9IPS2	Two-component system, NtrC family, C4-dicarboxylate transport response regulator DctD OS=Paracoccus chinensis OX=525640 GN=SAMN04487971_10880 PE=4 SV=1	SAMN04487971_10880	0	0	0	0.60395	0.555335	0.581705	inf	0.000585696	0.00228879	up	GO:0000160 phosphorelay signal transduction system;GO:0006355 regulation of transcription, DNA-templated;GO:0032892 positive regulation of organic acid transport	--	GO:0005524 ATP binding;GO:0043565 sequence-specific DNA binding	T: Signal transduction mechanisms	K10126	ko02020: Two-component system	IPR002078: RNA polymerase sigma factor 54 interaction domain;IPR001789: Signal transduction response regulator, receiver domain;IPR002197: DNA binding HTH domain, Fis-type;IPR025944: Sigma-54 interaction domain, conserved site;IPR027417: P-loop containing nucleoside triphosphate hydrolase;IPR011006: CheY-like superfamily;IPR009057: Homeobox-like domain superfamily;IPR003593: AAA+ ATPase domain	Cytoplasmic	--
A0A1G9KPV3	Aldehyde dehydrogenase OS=Paracoccus chinensis OX=525640 GN=SAMN04487971_11229 PE=3 SV=1	SAMN04487971_11229	11.2275	8.49287	10.5022	6.07593	6.27281	5.90216	0.603882	0.0375662	0.0431834	down	--	--	GO:0004029 aldehyde dehydrogenase (NAD+) activity;GO:0043878 glyceraldehyde-3-phosphate dehydrogenase (NAD+) (non-phosphorylating) activity	I: Lipid transport and metabolism	K00138	ko00010: Glycolysis / Gluconeogenesis;ko00620: Pyruvate metabolism;ko01100: Metabolic pathways;ko01110: Biosynthesis of secondary metabolites;ko01120: Microbial metabolism in diverse environments	IPR016161: Aldehyde/histidinol dehydrogenase;IPR016160: Aldehyde dehydrogenase, cysteine active site;IPR015590: Aldehyde dehydrogenase domain;IPR029510: Aldehyde dehydrogenase, glutamic acid active site;IPR016162: Aldehyde dehydrogenase, N-terminal;IPR016163: Aldehyde dehydrogenase, C-terminal	Cytoplasmic	--
A0A1G9M339	1-deoxy-D-xylulose-5-phosphate synthase OS=Paracoccus chinensis OX=525640 GN=dxs PE=3 SV=1	dxs	0	0	0	0.432556	0.327697	0.370849	inf	0.00645009	0.00978414	up	GO:0009228 thiamine biosynthetic process;GO:0016114 terpenoid biosynthetic process;GO:0052865 1-deoxy-D-xylulose 5-phosphate biosynthetic process	--	GO:0000287 magnesium ion binding;GO:0008661 1-deoxy-D-xylulose-5-phosphate synthase activity;GO:0030976 thiamine pyrophosphate binding	H: Coenzyme transport and metabolism;I: Lipid transport and metabolism	K01662	ko00730: Thiamine metabolism;ko00900: Terpenoid backbone biosynthesis;ko01100: Metabolic pathways;ko01110: Biosynthesis of secondary metabolites	IPR005477: Deoxyxylulose-5-phosphate synthase;IPR005475: Transketolase-like, pyrimidine-binding domain;IPR009014: Transketolase C-terminal/Pyruvate-ferredoxin oxidoreductase domain II;IPR020826: Transketolase binding site;IPR029061: Thiamin diphosphate-binding fold;IPR005474: Transketolase, N-terminal;IPR033248: Transketolase, C-terminal domain	Cytoplasmic	--
A0A1G9MW59	Large ribosomal subunit protein uL5 OS=Paracoccus chinensis OX=525640 GN=rplE PE=3 SV=1	rplE	0	0	0	4.61652	3.99813	4.27762	inf	0.00172636	0.00403434	up	GO:0006412 translation	GO:0005840 ribosome	GO:0000049 tRNA binding;GO:0003735 structural constituent of ribosome;GO:0019843 rRNA binding	J: Translation, ribosomal structure and biogenesis	K02931	ko03010: Ribosome	IPR022803: Ribosomal protein L5 domain superfamily;IPR031310: Ribosomal protein L5, N-terminal;IPR002132: Ribosomal protein L5;IPR020930: Ribosomal protein L5, bacterial-type;IPR031309: Ribosomal protein L5, C-terminal;IPR020929: Ribosomal protein L5, conserved site	Cytoplasmic	--
A0A1H2RBX1	Uncharacterized protein OS=Paracoccus sanguinis OX=1545044 GN=SAMN05444276_101283 PE=4 SV=1	SAMN05444276_101283	0	0	0	0.190688	0.110283	0.137296	inf	0.0251662	0.0298165	up	--	--	--	P: Inorganic ion transport and metabolism	--	--	--	Cytoplasmic	--
A0A1H2Y678	DNA topoisomerase 1 OS=Paracoccus sanguinis OX=1545044 GN=topA PE=3 SV=1	topA	2.00256	1.39349	1.81673	0.557425	0.5282	0.428803	0.290522	0.017135	0.0211725	down	GO:0006265 DNA topological change	GO:0005694 chromosome	GO:0003677 DNA binding;GO:0003917 DNA topoisomerase type I (single strand cut, ATP-independent) activity;GO:0046872 metal ion binding	L: Replication, recombination and repair;S: Function unknown	K03168	--	IPR013824: DNA topoisomerase, type IA, central region, subdomain 1;IPR013497: DNA topoisomerase, type IA, central;IPR013826: DNA topoisomerase, type IA, central region, subdomain 3;IPR013825: DNA topoisomerase, type IA, central region, subdomain 2;IPR023405: DNA topoisomerase, type IA, core domain;IPR003602: DNA topoisomerase, type IA, DNA-binding domain;IPR003601: DNA topoisomerase, type IA, dom…	Cytoplasmic	--
A0A1H2YPE6	Phosphonoacetate hydrolase OS=Paracoccus sanguinis OX=1545044 GN=SAMN05444276_102926 PE=3 SV=1	SAMN05444276_102926	0	0	0	2.00229	1.75612	1.40672	inf	0.00992172	0.0134762	up	--	--	--	R: General function prediction only	K06193	--	IPR013987: Protein YjdM, N-terminal;IPR013988: Protein YjdM, C-terminal;IPR004624: Protein YjdM	--	--
A0A1H2ZTL3	Dipeptidase AC. Metallo peptidase. MEROPS family M19 OS=Paracoccus sanguinis OX=1545044 GN=SAMN05444276_103218 PE=4 SV=1	SAMN05444276_103218	0	0	0	0.27704	0.26566	0.213345	inf	0.00600156	0.00929785	up	GO:0006508 proteolysis	--	GO:0070573 metallodipeptidase activity	O: Posttranslational modification, protein turnover, chaperones;E: Amino acid transport and metabolism	K01273	--	IPR008257: Peptidase M19;IPR032466: Metal-dependent hydrolase	--	--
A0A1H6JIN4	ATP synthase subunit alpha OS=Paracoccus alkenifer OX=65735 GN=atpA PE=3 SV=1	atpA	0	0	0	0.074123	0.0865074	0.110732	inf	0.0138336	0.0177545	up	--	GO:0005886 plasma membrane;GO:0045261 proton-transporting ATP synthase complex, catalytic core F(1)	GO:0005524 ATP binding;GO:0046933 proton-transporting ATP synthase activity, rotational mechanism;GO:0046961 proton-transporting ATPase activity, rotational mechanism	C: Energy production and conversion	K02111	ko00190: Oxidative phosphorylation;ko01100: Metabolic pathways	IPR004100: ATPase, F1/V1/A1 complex, alpha/beta subunit, N-terminal domain;IPR005294: ATP synthase, F1 complex, alpha subunit;IPR027417: P-loop containing nucleoside triphosphate hydrolase;IPR036121: ATPase, F1/V1/A1 complex, alpha/beta subunit, N-terminal domain superfamily;IPR000194: ATPase, F1/V1/A1 complex, alpha/beta subunit, nucleotide-binding domain;IPR000793: ATP synthase, alpha subunit, …	Cytoplasmic	--
A0A1H6JSG7	Carbamoyl phosphate synthase large chain OS=Paracoccus alkenifer OX=65735 GN=carB PE=3 SV=1	carB	0	0	0	0.68703	0.566726	0.701963	inf	0.00428427	0.00724009	up	GO:0006526 arginine biosynthetic process;GO:0044205 'de novo' UMP biosynthetic process	--	GO:0004088 carbamoyl-phosphate synthase (glutamine-hydrolyzing) activity;GO:0005524 ATP binding;GO:0046872 metal ion binding	E: Amino acid transport and metabolism;F: Nucleotide transport and metabolism	K01955	ko00220: Arginine biosynthesis;ko00240: Pyrimidine metabolism;ko00250: Alanine, aspartate and glutamate metabolism;ko01100: Metabolic pathways;ko01240: Biosynthesis of cofactors	IPR011607: Methylglyoxal synthase-like domain;IPR033937: Carbamoyl-phosphate synthase large chain, methylglyoxal synthase-like domain;IPR036914: Methylglyoxal synthase-like domain superfamily;IPR011761: ATP-grasp fold;IPR005479: Carbamoyl-phosphate synthetase large subunit-like, ATP-binding domain;IPR016185: Pre-ATP-grasp domain superfamily;IPR036897: Carbamoyl-phosphate synthetase, large subunit…	Cytoplasmic Membrane	CS pos: 23-24. GQA-CE. Pr: 0.7561
A0A1H6KQ39	3-oxoadipate CoA-transferase, beta subunit OS=Paracoccus alkenifer OX=65735 GN=SAMN04488075_0992 PE=3 SV=1	SAMN04488075_0992	0	0	0	0.476176	0.421407	0.419173	inf	0.00179859	0.00409343	up	GO:0042952 beta-ketoadipate pathway	--	GO:0047569 3-oxoadipate CoA-transferase activity	I: Lipid transport and metabolism	K01029	ko00280: Valine, leucine and isoleucine degradation;ko00650: Butanoate metabolism;ko01100: Metabolic pathways	IPR004165: Coenzyme A transferase family I;IPR012791: 3-oxoacid CoA-transferase, subunit B;IPR037171: NagB/RpiA transferase-like	Cytoplasmic	--
A0A1H6KWW3	Cobaltochelatase subunit CobT OS=Paracoccus alkenifer OX=65735 GN=SAMN04488075_1144 PE=4 SV=1	SAMN04488075_1144	0	0	0	1.16243	1.06096	1.19066	inf	0.00119533	0.00333666	up	GO:0006779 porphyrin-containing compound biosynthetic process;GO:0009236 cobalamin biosynthetic process	GO:0005737 cytoplasm	GO:0005524 ATP binding;GO:0051116 cobaltochelatase activity	H: Coenzyme transport and metabolism	K09883	ko00860: Porphyrin metabolism;ko01100: Metabolic pathways;ko01240: Biosynthesis of cofactors	IPR002035: von Willebrand factor, type A;IPR006538: Cobalt chelatase, CobT subunit;IPR036465: von Willebrand factor A-like domain superfamily;IPR025861: Cobalamin biosynthesis protein CobT VWA domain	Cytoplasmic	--
A0A1H6KZR4	Lipid-A-disaccharide synthase OS=Paracoccus alkenifer OX=65735 GN=SAMN04488075_1078 PE=3 SV=1	SAMN04488075_1078	0	0	0	0.481381	0.562927	0.485355	inf	0.00269922	0.00520077	up	GO:0009245 lipid A biosynthetic process	--	GO:0008915 lipid-A-disaccharide synthase activity	M: Cell wall/membrane/envelope biogenesis	K00748	ko00540: Lipopolysaccharide biosynthesis;ko01100: Metabolic pathways	IPR003835: Glycosyl transferase, family 19	Cytoplasmic	--
A0A1H6L7F6	Dihydroxy-acid dehydratase OS=Paracoccus alkenifer OX=65735 GN=ilvD PE=3 SV=1	ilvD	0	0	0	0.0907126	0.0899025	0.097122	inf	0.000607832	0.00232173	up	GO:0009097 isoleucine biosynthetic process;GO:0009099 valine biosynthetic process	--	GO:0000287 magnesium ion binding;GO:0004160 dihydroxy-acid dehydratase activity;GO:0051537 2 iron, 2 sulfur cluster binding	E: Amino acid transport and metabolism;G: Carbohydrate transport and metabolism	K01687	ko00290: Valine, leucine and isoleucine biosynthesis;ko00770: Pantothenate and CoA biosynthesis;ko01100: Metabolic pathways;ko01110: Biosynthesis of secondary metabolites;ko01210: 2-Oxocarboxylic acid metabolism;ko01230: Biosynthesis of amino acids	IPR042096: Dihydroxy-acid dehydratase, C-terminal;IPR004404: Dihydroxy-acid dehydratase;IPR037237: IlvD/EDD, N-terminal domain;IPR020558: Dihydroxy-acid/6-phosphogluconate dehydratase, conserved site;IPR000581: Dihydroxy-acid/6-phosphogluconate dehydratase	Cytoplasmic	--
A0A1H6M561	Cytochrome c553 OS=Paracoccus alkenifer OX=65735 GN=SAMN04488075_1932 PE=4 SV=1	SAMN04488075_1932	0	0	0	0.358555	0.541701	0.50354	inf	0.0139175	0.0178198	up	GO:0006783 heme biosynthetic process	GO:0042597 periplasmic space	GO:0009055 electron transfer activity;GO:0020037 heme binding;GO:0046872 metal ion binding	C: Energy production and conversion	--	--	IPR009056: Cytochrome c-like domain;IPR011048: Cytochrome cd1-nitrite reductase-like, haem d1 domain superfamily;IPR003143: Cytochrome cd1-nitrite reductase, C-terminal domain superfamily;IPR036909: Cytochrome c-like domain superfamily	Periplasmic	CS pos: 37-38. VAA-DP. Pr: 0.5422
A0A1H6M785	Molybdopterin synthase catalytic subunit OS=Paracoccus alkenifer OX=65735 GN=SAMN04488075_1991 PE=3 SV=1	SAMN04488075_1991	0	0	0	0.605101	0.665299	0.527337	inf	0.00441147	0.00734932	up	GO:0006777 Mo-molybdopterin cofactor biosynthetic process	--	GO:0030366 molybdopterin synthase activity	H: Coenzyme transport and metabolism	K03635	ko00790: Folate biosynthesis;ko01100: Metabolic pathways;ko01240: Biosynthesis of cofactors;ko04122: Sulfur relay system	IPR003448: Molybdopterin biosynthesis MoaE;IPR036563: Molybdopterin biosynthesis MoaE subunit superfamily	Cytoplasmic	--
A0A1H6MFC7	Beta-ketoadipyl-CoA thiolase OS=Paracoccus alkenifer OX=65735 GN=SAMN04488075_2218 PE=3 SV=1	SAMN04488075_2218	0	0	0	1.73986	1.29068	1.48103	inf	0.00740872	0.0108503	up	GO:0019619 3,4-dihydroxybenzoate catabolic process;GO:0042952 beta-ketoadipate pathway	--	GO:0033812 3-oxoadipyl-CoA thiolase activity	I: Lipid transport and metabolism	K00626	ko00071: Fatty acid degradation;ko00280: Valine, leucine and isoleucine degradation;ko00310: Lysine degradation;ko00362: Benzoate degradation;ko00380: Tryptophan metabolism;ko00620: Pyruvate metabolism;ko00630: Glyoxylate and dicarboxylate metabolism;ko00650: Butanoate metabolism;ko00720: Other carbon fixation pathways;ko00900: Terpenoid backbone biosynthesis;ko01100: Metabolic pathways;ko01110: …	IPR020617: Thiolase, C-terminal;IPR002155: Thiolase;IPR016039: Thiolase-like;IPR020610: Thiolase, active site;IPR020613: Thiolase, conserved site;IPR020615: Thiolase, acyl-enzyme intermediate active site;IPR012793: Beta-ketoadipyl CoA thiolase;IPR020616: Thiolase, N-terminal	Cytoplasmic	--
A0A1H6MIK8	Lipoprotein-anchoring transpeptidase ErfK/SrfK OS=Paracoccus alkenifer OX=65735 GN=SAMN04488075_2117 PE=3 SV=1	SAMN04488075_2117	0	0	0	0.313414	0.341907	0.311433	inf	0.000931925	0.00293523	up	GO:0008360 regulation of cell shape;GO:0018104 peptidoglycan-protein cross-linking;GO:0071555 cell wall organization	GO:0042597 periplasmic space	GO:0016757 glycosyltransferase activity;GO:0071972 peptidoglycan L,D-transpeptidase activity	M: Cell wall/membrane/envelope biogenesis	K16291	--	IPR005490: L,D-transpeptidase catalytic domain;IPR038063: L,D-transpeptidase catalytic domain-like	--	CS pos: 17-18. LAA-CG. Pr: 0.9990
A0A1H6MU12	Nitrate reductase alpha subunit OS=Paracoccus alkenifer OX=65735 GN=SAMN04488075_2524 PE=3 SV=1	SAMN04488075_2524	0	0	0.230194	1.36971	1.40026	1.70656	19.4467	0.000720362	0.00256241	up	GO:0009061 anaerobic respiration;GO:0019645 anaerobic electron transport chain;GO:0042126 nitrate metabolic process;GO:0042128 nitrate assimilation	GO:0016020 membrane;GO:0031224 intrinsic component of membrane;GO:0031235 intrinsic component of the cytoplasmic side of the plasma membrane;GO:0044799 NarGHI complex	GO:0008940 nitrate reductase activity;GO:0009055 electron transfer activity;GO:0043546 molybdopterin cofactor binding;GO:0046872 metal ion binding;GO:0051539 4 iron, 4 sulfur cluster binding	C: Energy production and conversion;P: Inorganic ion transport and metabolism	--	--	IPR006468: Nitrate reductase, alpha subunit;IPR009010: Aspartate decarboxylase-like domain superfamily;IPR006657: Molybdopterin dinucleotide-binding domain;IPR028189: Nitrate reductase, alpha subunit, N-terminal;IPR006655: Molybdopterin oxidoreductase, prokaryotic, conserved site;IPR006656: Molybdopterin oxidoreductase;IPR037943: Nitrate reductase alpha subunit-like, MopB domain;IPR006963: Molybd…	Cytoplasmic Membrane	--
A0A1H6NLN3	Ribonuclease VapC OS=Paracoccus alkenifer OX=65735 GN=vapC PE=3 SV=1	vapC	0	0	0	0.348177	0.326817	0.325799	inf	0.000477905	0.00204855	up	--	--	GO:0000287 magnesium ion binding;GO:0004540 ribonuclease activity	V: Defense mechanisms	K19686	--	IPR022907: VapC family;IPR002716: PIN domain;IPR029060: PIN-like domain superfamily	--	--
A0A1H6NPE7	Branched-chain amino acid transport system substrate-binding protein OS=Paracoccus alkenifer OX=65735 GN=SAMN04488075_0068 PE=3 SV=1	SAMN04488075_0068	1.81699	1.17223	1.28744	0.465876	0.501641	0.494132	0.341773	0.0415975	0.0473265	down	GO:0006865 amino acid transport	--	--	E: Amino acid transport and metabolism	K01999	ko02010: ABC transporters;ko02024: Quorum sensing	IPR028082: Periplasmic binding protein-like I;IPR028081: Leucine-binding protein domain;IPR000709: Leu/Ile/Val-binding protein	Periplasmic	CS pos: 25-26. AMA-ED. Pr: 0.9874
A0A1H8E4I2	Phosphopentomutase OS=Paracoccus alcaliphilus OX=34002 GN=deoB PE=3 SV=1	deoB	1.2239	0.731815	1.04613	0.323335	0.356271	0.578081	0.418971	0.0360809	0.0415976	down	GO:0006015 5-phosphoribose 1-diphosphate biosynthetic process;GO:0009264 deoxyribonucleotide catabolic process;GO:0043094 cellular metabolic compound salvage	GO:0005737 cytoplasm	GO:0000287 magnesium ion binding;GO:0008973 phosphopentomutase activity;GO:0030145 manganese ion binding	G: Carbohydrate transport and metabolism	K01839	ko00030: Pentose phosphate pathway;ko00230: Purine metabolism;ko01100: Metabolic pathways	IPR017850: Alkaline-phosphatase-like, core domain superfamily;IPR010045: Phosphopentomutase;IPR024052: Phosphopentomutase DeoB cap domain superfamily;IPR006124: Metalloenzyme	Cytoplasmic	--
A0A1H8EHY8	Pimeloyl-ACP methyl ester carboxylesterase OS=Paracoccus alcaliphilus OX=34002 GN=SAMN04489859_100291 PE=4 SV=1	SAMN04489859_100291	0	0	0	0.412557	0.479281	0.566633	inf	0.00831531	0.0117874	up	--	--	--	H: Coenzyme transport and metabolism;R: General function prediction only;K: Transcription	--	--	IPR000792: Transcription regulator LuxR, C-terminal;IPR000073: Alpha/beta hydrolase fold-1;IPR029058: Alpha/Beta hydrolase fold;IPR036388: Winged helix-like DNA-binding domain superfamily;IPR016032: Signal transduction response regulator, C-terminal effector	Cytoplasmic	--
A0A1H8F1C0	Protocatechuate 3,4-dioxygenase, beta subunit OS=Paracoccus alcaliphilus OX=34002 GN=SAMN04489859_100390 PE=3 SV=1	SAMN04489859_100390	0	0	0	0.568857	0.512355	0.53765	inf	0.000915699	0.00290813	up	GO:0019619 3,4-dihydroxybenzoate catabolic process;GO:0042952 beta-ketoadipate pathway	--	GO:0008199 ferric iron binding;GO:0018578 protocatechuate 3,4-dioxygenase activity	Q: Secondary metabolites biosynthesis, transport and catabolism	K00449	ko00362: Benzoate degradation;ko00624: Polycyclic aromatic hydrocarbon degradation;ko01100: Metabolic pathways;ko01120: Microbial metabolism in diverse environments;ko01220: Degradation of aromatic compounds	IPR024756: Protocatechuate 3,4-dioxygenase beta subunit, N-terminal;IPR012785: Protocatechuate 3,4-dioxygenase, beta subunit;IPR015889: Intradiol ring-cleavage dioxygenase, core;IPR000627: Intradiol ring-cleavage dioxygenase, C-terminal	Cytoplasmic	--
A0A1H8FJ27	Large ribosomal subunit protein bL31 OS=Paracoccus alcaliphilus OX=34002 GN=rpmE PE=3 SV=1	rpmE	0	0	0	0.563217	0.659427	0.606389	inf	0.00207599	0.00447588	up	GO:0006412 translation	GO:0005840 ribosome	GO:0003735 structural constituent of ribosome;GO:0019843 rRNA binding	J: Translation, ribosomal structure and biogenesis	K02909	ko03010: Ribosome	IPR027491: Ribosomal protein L31 type A;IPR002150: Ribosomal protein L31;IPR042105: Ribosomal protein L31 superfamily;IPR034704: L28p-like	Cytoplasmic	--
A0A1H8FKJ0	Cell shape-determining protein MreB OS=Paracoccus alcaliphilus OX=34002 GN=mreB PE=3 SV=1	mreB	0	0	0	0.375594	0.638864	0.393067	inf	0.0312859	0.0364167	up	GO:0000902 cell morphogenesis;GO:0008360 regulation of cell shape	GO:0005737 cytoplasm	GO:0005524 ATP binding	D: Cell cycle control, cell division, chromosome partitioning;Z: Cytoskeleton	K03569	--	IPR004753: Cell shape determining protein MreB;IPR043129: ATPase, nucleotide binding domain	Cytoplasmic	--
A0A1H8GRL5	Leucine--tRNA ligase OS=Paracoccus alcaliphilus OX=34002 GN=leuS PE=3 SV=1	leuS	0	0	0	0.250559	0.266411	0.269177	inf	0.000489554	0.00208676	up	GO:0006429 leucyl-tRNA aminoacylation	GO:0005737 cytoplasm	GO:0002161 aminoacyl-tRNA editing activity;GO:0004823 leucine-tRNA ligase activity;GO:0005524 ATP binding	J: Translation, ribosomal structure and biogenesis	K01869	ko00970: Aminoacyl-tRNA biosynthesis	IPR009008: Valyl/Leucyl/Isoleucyl-tRNA synthetase, editing domain;IPR013155: Methionyl/Valyl/Leucyl/Isoleucyl-tRNA synthetase, anticodon-binding;IPR015413: Methionyl/Leucyl tRNA synthetase;IPR002302: Leucine-tRNA ligase;IPR001412: Aminoacyl-tRNA synthetase, class I, conserved site;IPR014729: Rossmann-like alpha/beta/alpha sandwich fold;IPR002300: Aminoacyl-tRNA synthetase, class Ia;IPR009080: Ami…	Cytoplasmic	--
A0A1H8HGB1	Peptide/nickel transport system ATP-binding protein OS=Paracoccus alcaliphilus OX=34002 GN=SAMN04489859_100971 PE=3 SV=1	SAMN04489859_100971	0.323881	0	0.180509	2.10704	1.9418	1.84126	11.6777	0.000153047	0.00115906	up	GO:0015031 protein transport;GO:0015833 peptide transport	GO:0005886 plasma membrane	GO:0005524 ATP binding	E: Amino acid transport and metabolism;P: Inorganic ion transport and metabolism	K02031	ko02024: Quorum sensing	IPR027417: P-loop containing nucleoside triphosphate hydrolase;IPR017871: ABC transporter-like, conserved site;IPR003593: AAA+ ATPase domain;IPR013563: Oligopeptide/dipeptide ABC transporter, C-terminal;IPR003439: ABC transporter-like, ATP-binding domain	Cytoplasmic Membrane	--
A0A1H8I128	3-isopropylmalate dehydratase small subunit OS=Paracoccus alcaliphilus OX=34002 GN=leuD PE=3 SV=1	leuD	0	0	0	0.406755	0.567175	0.473879	inf	0.00916203	0.0126642	up	GO:0009098 leucine biosynthetic process	GO:0009316 3-isopropylmalate dehydratase complex	GO:0003861 3-isopropylmalate dehydratase activity	E: Amino acid transport and metabolism	K01704	ko00290: Valine, leucine and isoleucine biosynthesis;ko00660: C5-Branched dibasic acid metabolism;ko01100: Metabolic pathways;ko01110: Biosynthesis of secondary metabolites;ko01210: 2-Oxocarboxylic acid metabolism;ko01230: Biosynthesis of amino acids	IPR000573: Aconitase A/isopropylmalate dehydratase small subunit, swivel domain;IPR004431: 3-isopropylmalate dehydratase, small subunit;IPR033940: 3-isopropylmalate dehydratase, swivel domain;IPR015928: Aconitase/3-isopropylmalate dehydratase, swivel	Cytoplasmic	--
A0A1H8IIW7	Nicotinate-nucleotide--dimethylbenzimidazole phosphoribosyltransferase OS=Paracoccus alcaliphilus OX=34002 GN=cobT PE=3 SV=1	cobT	0	0	0	0.540226	0.586864	0.51476	inf	0.00148474	0.00372279	up	GO:0009236 cobalamin biosynthetic process	--	GO:0008939 nicotinate-nucleotide-dimethylbenzimidazole phosphoribosyltransferase activity	H: Coenzyme transport and metabolism	K00768	ko00860: Porphyrin metabolism;ko01100: Metabolic pathways;ko01240: Biosynthesis of cofactors	IPR003200: Nicotinate-nucleotide-dimethylbenzimidazole phosphoribosyltransferase;IPR017846: Nicotinate-nucleotide-dimethylbenzimidazole phosphoribosyltransferase, bacterial type;IPR036087: Nicotinate-nucleotide-dimethylbenzimidazole phosphoribosyltransferase-like superfamily;IPR023195: Nicotinate-nucleotide-dimethylbenzimidazole phosphoribosyltransferase, N-terminal	Cytoplasmic	--
A0A1H8J7Q4	Antitoxin ParD1/3/4 OS=Paracoccus alcaliphilus OX=34002 GN=SAMN04489859_10169 PE=3 SV=1	SAMN04489859_10169	0	0	0	0.451507	0.53603	0.417068	inf	0.00564948	0.00887401	up	GO:0006355 regulation of transcription, DNA-templated;GO:0051290 protein heterotetramerization	--	GO:0042803 protein homodimerization activity	K: Transcription	K07746	--	IPR022789: Antitoxin ParD;IPR010985: Ribbon-helix-helix;IPR038296: Antitoxin ParD superfamily	--	--
A0A1H8JCE8	SnoaL-like domain-containing protein OS=Paracoccus alcaliphilus OX=34002 GN=SAMN04489859_101663 PE=4 SV=1	SAMN04489859_101663	0	0	0	2.20206	2.07685	2.48805	inf	0.00289787	0.00545579	up	--	--	--	R: General function prediction only	--	--	IPR032710: NTF2-like domain superfamily;IPR037401: SnoaL-like domain	Cytoplasmic	--
A0A1H8KV03	Cu+-exporting ATPase OS=Paracoccus alcaliphilus OX=34002 GN=SAMN04489859_10258 PE=3 SV=1	SAMN04489859_10258	2.83818	1.82374	2.11387	0.114551	0.126111	0.127864	0.0543888	0.0193546	0.0236108	down	--	GO:0005886 plasma membrane;GO:0016021 integral component of membrane	GO:0005507 copper ion binding;GO:0005524 ATP binding;GO:0016887 ATP hydrolysis activity;GO:0043682 P-type divalent copper transporter activity	P: Inorganic ion transport and metabolism;P: Inorganic ion transport and metabolism	K19597	--	IPR006121: Heavy metal-associated domain, HMA;IPR023214: HAD superfamily;IPR002202: Hydroxymethylglutaryl-CoA reductase, class I/II;IPR027256: P-type ATPase, subfamily IB;IPR001757: P-type ATPase;IPR017969: Heavy-metal-associated, conserved site;IPR008250: P-type ATPase, A domain superfamily;IPR044492: P-type ATPase, haloacid dehalogenase domain;IPR006122: Heavy metal-associated domain, copper io…	Cytoplasmic Membrane	CS pos: 33-34. CAS-CV. Pr: 0.4020
A0A1H8NVH1	Amino acid/amide ABC transporter substrate-binding protein, HAAT family OS=Paracoccus alcaliphilus OX=34002 GN=SAMN04489859_10714 PE=3 SV=1	SAMN04489859_10714	0	0	0	4.51947	4.2102	4.14706	inf	0.000717882	0.00255657	up	GO:0006865 amino acid transport	--	--	E: Amino acid transport and metabolism	K01999	ko02010: ABC transporters;ko02024: Quorum sensing	IPR028081: Leucine-binding protein domain;IPR028082: Periplasmic binding protein-like I	--	CS pos: 20-21. ALA-EI. Pr: 0.9938
A0A1H8P3L2	Glyoxylate reductase OS=Paracoccus alcaliphilus OX=34002 GN=SAMN04489859_10794 PE=3 SV=1	SAMN04489859_10794	0	0	0	0.817769	1.10432	0.992661	inf	0.00728587	0.0107267	up	--	--	GO:0016616 oxidoreductase activity, acting on the CH-OH group of donors, NAD or NADP as acceptor;GO:0051287 NAD binding	C: Energy production and conversion;H: Coenzyme transport and metabolism;R: General function prediction only	K00015	ko00630: Glyoxylate and dicarboxylate metabolism;ko01100: Metabolic pathways;ko01110: Biosynthesis of secondary metabolites;ko01120: Microbial metabolism in diverse environments	IPR036291: NAD(P)-binding domain superfamily;IPR029753: D-isomer specific 2-hydroxyacid dehydrogenase, NAD-binding domain conserved site;IPR006140: D-isomer specific 2-hydroxyacid dehydrogenase, NAD-binding domain;IPR006139: D-isomer specific 2-hydroxyacid dehydrogenase, catalytic domain;IPR029752: D-isomer specific 2-hydroxyacid dehydrogenase, NAD-binding domain conserved site 1	Cytoplasmic	--
A0A1H8PBE5	Pyruvate carboxylase OS=Paracoccus alcaliphilus OX=34002 GN=SAMN04489859_10885 PE=4 SV=1	SAMN04489859_10885	0	0	0	0.917842	0.912821	0.925791	inf	1.68885e-05	0.000375695	up	GO:0006090 pyruvate metabolic process;GO:0006094 gluconeogenesis	GO:0005737 cytoplasm	GO:0004736 pyruvate carboxylase activity;GO:0005524 ATP binding;GO:0046872 metal ion binding	C: Energy production and conversion	K01958	ko00020: Citrate cycle (TCA cycle);ko00620: Pyruvate metabolism;ko00720: Other carbon fixation pathways;ko01100: Metabolic pathways;ko01120: Microbial metabolism in diverse environments;ko01200: Carbon metabolism;ko01230: Biosynthesis of amino acids	IPR000089: Biotin/lipoyl attachment;IPR005930: Pyruvate carboxylase;IPR005479: Carbamoyl-phosphate synthetase large subunit-like, ATP-binding domain;IPR016185: Pre-ATP-grasp domain superfamily;IPR013785: Aldolase-type TIM barrel;IPR011053: Single hybrid motif;IPR000891: Pyruvate carboxyltransferase;IPR011054: Rudiment single hybrid motif;IPR005482: Biotin carboxylase, C-terminal;IPR003379: Carbox…	Cytoplasmic	--
A0A1I0C984	Peptide chain release factor 2 OS=Paracoccus homiensis OX=364199 GN=prfB PE=3 SV=1	prfB	0	0	0	0.435386	0.363847	0.28558	inf	0.0140119	0.017893	up	--	GO:0005737 cytoplasm	GO:0016149 translation release factor activity, codon specific	J: Translation, ribosomal structure and biogenesis	K02836	--	IPR004374: Peptide chain release factor 2;IPR000352: Peptide chain release factor class I;IPR005139: Peptide chain release factor;IPR045853: Peptide chain release factor class I superfamily	Cytoplasmic	--
A0A1I0CDB1	Transketolase OS=Paracoccus homiensis OX=364199 GN=SAMN04489858_103275 PE=3 SV=1	SAMN04489858_103275	5.54173	3.84083	5.02014	1.88858	1.8043	1.81795	0.382625	0.0273493	0.0321906	down	GO:0006098 pentose-phosphate shunt;GO:0019253 reductive pentose-phosphate cycle	--	GO:0004802 transketolase activity;GO:0046872 metal ion binding	G: Carbohydrate transport and metabolism	K00615	ko00030: Pentose phosphate pathway;ko00710: Carbon fixation by Calvin cycle;ko01100: Metabolic pathways;ko01110: Biosynthesis of secondary metabolites;ko01120: Microbial metabolism in diverse environments;ko01200: Carbon metabolism;ko01230: Biosynthesis of amino acids	IPR029061: Thiamin diphosphate-binding fold;IPR005474: Transketolase, N-terminal;IPR005475: Transketolase-like, pyrimidine-binding domain;IPR033248: Transketolase, C-terminal domain;IPR020826: Transketolase binding site;IPR009014: Transketolase C-terminal/Pyruvate-ferredoxin oxidoreductase domain II;IPR005478: Transketolase, bacterial-like	Cytoplasmic	--
A0A1I0E5K6	UvrABC system protein A OS=Paracoccus homiensis OX=364199 GN=uvrA PE=3 SV=1	uvrA	0	0	0	0.294858	0.326152	0.237412	inf	0.00814634	0.0116126	up	GO:0006289 nucleotide-excision repair;GO:0009432 SOS response	GO:0005737 cytoplasm;GO:0009380 excinuclease repair complex	GO:0003677 DNA binding;GO:0005524 ATP binding;GO:0008270 zinc ion binding;GO:0009381 excinuclease ABC activity;GO:0016887 ATP hydrolysis activity	L: Replication, recombination and repair	K03701	ko03420: Nucleotide excision repair	IPR027417: P-loop containing nucleoside triphosphate hydrolase;IPR003439: ABC transporter-like, ATP-binding domain;IPR041552: UvrA DNA-binding domain;IPR017871: ABC transporter-like, conserved site;IPR004602: UvrABC system subunit A;IPR041102: UvrA, interaction domain	Cytoplasmic	--
A0A1I0EHT9	Acetyl-CoA acetyltransferase OS=Paracoccus homiensis OX=364199 GN=SAMN04489858_105159 PE=3 SV=1	SAMN04489858_105159	0	0	0	0.600229	0.51206	0.455148	inf	0.00646166	0.00978708	up	GO:0042619 poly-hydroxybutyrate biosynthetic process	GO:0005737 cytoplasm	GO:0003985 acetyl-CoA C-acetyltransferase activity	I: Lipid transport and metabolism	K00626	ko00071: Fatty acid degradation;ko00280: Valine, leucine and isoleucine degradation;ko00310: Lysine degradation;ko00362: Benzoate degradation;ko00380: Tryptophan metabolism;ko00620: Pyruvate metabolism;ko00630: Glyoxylate and dicarboxylate metabolism;ko00650: Butanoate metabolism;ko00720: Other carbon fixation pathways;ko00900: Terpenoid backbone biosynthesis;ko01100: Metabolic pathways;ko01110: …	IPR020610: Thiolase, active site;IPR020616: Thiolase, N-terminal;IPR002155: Thiolase;IPR020613: Thiolase, conserved site;IPR016039: Thiolase-like;IPR020617: Thiolase, C-terminal;IPR020615: Thiolase, acyl-enzyme intermediate active site	Cytoplasmic	--
A0A1I0EN59	Iron-regulated ABC transporter permease protein SufD OS=Paracoccus homiensis OX=364199 GN=SAMN04489858_105227 PE=4 SV=1	SAMN04489858_105227	0	0	0	0.403109	0.533451	0.589601	inf	0.0115854	0.0152935	up	GO:0006979 response to oxidative stress;GO:0016226 iron-sulfur cluster assembly	GO:1990229 iron-sulfur cluster assembly complex	--	O: Posttranslational modification, protein turnover, chaperones	K09015	--	IPR037284: SUF system FeS cluster assembly, SufBD superfamily;IPR000825: SUF system FeS cluster assembly, SufBD	--	--
A0A1I0FCD4	Serine hydroxymethyltransferase OS=Paracoccus homiensis OX=364199 GN=glyA PE=3 SV=1	glyA	1.13161	0.730338	0.809197	0.0223366	0	0	0.00836216	0.0184805	0.0226425	down	GO:0019264 glycine biosynthetic process from serine;GO:0035999 tetrahydrofolate interconversion	GO:0005737 cytoplasm	GO:0004372 glycine hydroxymethyltransferase activity;GO:0030170 pyridoxal phosphate binding	E: Amino acid transport and metabolism	K00600	ko00260: Glycine, serine and threonine metabolism;ko00460: Cyanoamino acid metabolism;ko00630: Glyoxylate and dicarboxylate metabolism;ko00670: One carbon pool by folate;ko00680: Methane metabolism;ko01100: Metabolic pathways;ko01110: Biosynthesis of secondary metabolites;ko01120: Microbial metabolism in diverse environments;ko01200: Carbon metabolism;ko01230: Biosynthesis of amino acids;ko01240:…	IPR015422: Pyridoxal phosphate-dependent transferase, small domain;IPR015424: Pyridoxal phosphate-dependent transferase;IPR001085: Serine hydroxymethyltransferase;IPR015421: Pyridoxal phosphate-dependent transferase, major domain;IPR039429: Serine hydroxymethyltransferase-like domain;IPR019798: Serine hydroxymethyltransferase, pyridoxal phosphate binding site	Cytoplasmic	--
A0A1I0G9G9	Elongation factor P OS=Paracoccus homiensis OX=364199 GN=efp PE=3 SV=1	efp	0	0	0	1.11385	0.87213	0.840972	inf	0.00827151	0.0117563	up	--	GO:0005737 cytoplasm	GO:0003746 translation elongation factor activity	J: Translation, ribosomal structure and biogenesis	K02356	--	IPR020599: Translation elongation factor P/YeiP;IPR014722: Ribosomal protein L2, domain 2;IPR013852: Translation elongation factor P/YeiP, conserved site;IPR008991: Translation protein SH3-like domain superfamily;IPR012340: Nucleic acid-binding, OB-fold;IPR001059: Translation elongation factor P/YeiP, central;IPR015365: Elongation factor P, C-terminal;IPR013185: Translation elongation factor, KOW…	Cytoplasmic	--
A0A1I0GDI6	sn-glycerol-3-phosphate-binding periplasmic protein UgpB OS=Paracoccus homiensis OX=364199 GN=SAMN04489858_10853 PE=3 SV=1	SAMN04489858_10853	18.5889	14.2039	14.4121	7.66793	7.69745	6.23408	0.457568	0.0184128	0.0225777	down	GO:0008643 carbohydrate transport	GO:0042597 periplasmic space	--	G: Carbohydrate transport and metabolism	K05813	ko02010: ABC transporters	IPR006059: Bacterial extracellular solute-binding protein	Periplasmic	CS pos: 21-22. AHA-KT. Pr: 0.9886
A0A1I0IRB1	Polyhydroxyalkanoate synthase OS=Paracoccus homiensis OX=364199 GN=SAMN04489858_11839 PE=4 SV=1	SAMN04489858_11839	0	0	0	1.46365	1.57283	1.90603	inf	0.00645876	0.00978708	up	GO:0042619 poly-hydroxybutyrate biosynthetic process	GO:0005737 cytoplasm	GO:0016746 acyltransferase activity	I: Lipid transport and metabolism	K03821	ko00650: Butanoate metabolism;ko01100: Metabolic pathways	IPR029058: Alpha/Beta hydrolase fold;IPR010941: Poly-beta-hydroxybutyrate polymerase, N-terminal domain;IPR010963: Poly(R)-hydroxyalkanoic acid synthase, class I;IPR000073: Alpha/beta hydrolase fold-1	Cytoplasmic	--
A0A1I0TAN3	L,D-transpeptidase catalytic domain OS=Paracoccus halophilus OX=376733 GN=SAMN04487972_10663 PE=3 SV=1	SAMN04487972_10663	0	0	0	0.347434	0.307431	0.359972	inf	0.0021862	0.00459208	up	--	--	--	M: Cell wall/membrane/envelope biogenesis	--	--	IPR005490: L,D-transpeptidase catalytic domain;IPR038063: L,D-transpeptidase catalytic domain-like	--	--
A0A1I2X2V8	BMFP domain-containing protein YqiC OS=Paracoccus aminovorans OX=34004 GN=SAMN04488021_10147 PE=4 SV=1	SAMN04488021_10147	0	0	0	6.14698	7.03835	7.36752	inf	0.00282007	0.00535662	up	--	--	--	H: Coenzyme transport and metabolism	--	--	IPR007475: Ubiquinone biosynthesis accessory factor UbiK	--	--
A0A1I2X6H5	serine-type D-Ala-D-Ala carboxypeptidase OS=Paracoccus aminovorans OX=34004 GN=SAMN04488021_101116 PE=3 SV=1	SAMN04488021_101116	0	0	0	0.557263	0.516947	0.54753	inf	0.000504455	0.00212358	up	GO:0006508 proteolysis;GO:0008360 regulation of cell shape;GO:0009252 peptidoglycan biosynthetic process;GO:0009410 response to xenobiotic stimulus;GO:0071555 cell wall organization	GO:0005886 plasma membrane;GO:0005887 integral component of plasma membrane;GO:0030288 outer membrane-bounded periplasmic space	GO:0004180 carboxypeptidase activity;GO:0008658 penicillin binding;GO:0009002 serine-type D-Ala-D-Ala carboxypeptidase activity	M: Cell wall/membrane/envelope biogenesis	K07258	ko00550: Peptidoglycan biosynthesis;ko01100: Metabolic pathways	IPR015956: Penicillin-binding protein, C-terminal domain superfamily;IPR001967: Peptidase S11, D-alanyl-D-alanine carboxypeptidase A, N-terminal;IPR012338: Beta-lactamase/transpeptidase-like;IPR037167: D-Ala-D-Ala carboxypeptidase, C-terminal domain superfamily;IPR012907: Peptidase S11, D-Ala-D-Ala carboxypeptidase A, C-terminal;IPR018044: Peptidase S11, D-alanyl-D-alanine carboxypeptidase A	Cytoplasmic Membrane	CS pos: 21-22. ARA-FD. Pr: 0.9446
A0A1I2X964	Pyruvate carboxylase OS=Paracoccus aminovorans OX=34004 GN=SAMN04488021_101141 PE=4 SV=1	SAMN04488021_101141	0	0	0	1.07929	1.00203	1.15642	inf	0.00170085	0.00401023	up	GO:0006090 pyruvate metabolic process;GO:0006094 gluconeogenesis	GO:0005737 cytoplasm	GO:0004736 pyruvate carboxylase activity;GO:0005524 ATP binding;GO:0046872 metal ion binding	C: Energy production and conversion	K01958	ko00020: Citrate cycle (TCA cycle);ko00620: Pyruvate metabolism;ko00720: Other carbon fixation pathways;ko01100: Metabolic pathways;ko01120: Microbial metabolism in diverse environments;ko01200: Carbon metabolism;ko01230: Biosynthesis of amino acids	IPR001882: Biotin-binding site;IPR000891: Pyruvate carboxyltransferase;IPR011053: Single hybrid motif;IPR013785: Aldolase-type TIM barrel;IPR011054: Rudiment single hybrid motif;IPR016185: Pre-ATP-grasp domain superfamily;IPR005930: Pyruvate carboxylase;IPR003379: Carboxylase, conserved domain;IPR005482: Biotin carboxylase, C-terminal;IPR005481: Biotin carboxylase-like, N-terminal domain;IPR00008…	Cytoplasmic	--
A0A1I2XD06	Glutathione-independent formaldehyde dehydrogenase OS=Paracoccus aminovorans OX=34004 GN=SAMN04488021_101213 PE=3 SV=1	SAMN04488021_101213	0	0	0	3.52055	4.53618	4.24354	inf	0.00537571	0.0085407	up	--	--	GO:0008270 zinc ion binding;GO:0018467 formaldehyde dehydrogenase activity	E: Amino acid transport and metabolism;R: General function prediction only	K00060	ko00260: Glycine, serine and threonine metabolism;ko01100: Metabolic pathways	IPR002328: Alcohol dehydrogenase, zinc-type, conserved site;IPR014184: Formaldehyde dehydrogenase, glutathione-independent;IPR011032: GroES-like superfamily;IPR013149: Alcohol dehydrogenase-like, C-terminal;IPR036291: NAD(P)-binding domain superfamily;IPR013154: Alcohol dehydrogenase, N-terminal	Cytoplasmic	--
A0A1I2XT59	Small ribosomal subunit protein uS8 OS=Paracoccus aminovorans OX=34004 GN=rpsH PE=3 SV=1	rpsH	0	0	0	7.0652	7.27164	7.27476	inf	9.26257e-05	0.000923835	up	GO:0006412 translation	GO:0005840 ribosome	GO:0003735 structural constituent of ribosome;GO:0019843 rRNA binding	J: Translation, ribosomal structure and biogenesis	K02994	ko03010: Ribosome	IPR035987: Ribosomal protein S8 superfamily;IPR000630: Ribosomal protein S8	Cytoplasmic	--
A0A1I2Y8U5	Magnesium and cobalt transporter OS=Paracoccus aminovorans OX=34004 GN=SAMN04488021_103127 PE=3 SV=1	SAMN04488021_103127	0	0	0	0.581594	0.569932	0.604046	inf	0.000292511	0.00159704	up	--	--	GO:0050660 flavin adenine dinucleotide binding	R: General function prediction only	K06189	--	IPR036318: FAD-binding, type PCMH-like superfamily;IPR016169: FAD-binding, type PCMH, subdomain 2;IPR005170: Transporter-associated domain;IPR000644: CBS domain;IPR046342: CBS domain superfamily;IPR044751: Ion transporter-like, CBS domain	Cytoplasmic Membrane	--
[truncated: 2,069 more rows]
