# Supplementary material for: Genomic and Proteomic Characterization of the Deltamethrin-Degrading Bacterium Paracoccus sp. P-2
Source: Microorganisms. 2025 Oct 30;13(11):2481. doi: 10.3390/microorganisms13112481 (PMC12654547; doi:10.3390/microorganisms13112481)
Supplement: Supplementary file 1 [file microorganisms-13-02481-s001.zip › Table S5.xlsx]

## Sheet: S1
Table S5 A list of some of the important DEPs which involved in Carbohydrate metabolism .
Carbohydrate metabolism
Accession	Description	P2-200 vs P2-0 Regulation
Pyruvate metabolism
A0AAQ0HKA6	2-isopropylmalate synthase OS	up
A0AAQ0HFK6	2-oxoisovalerate dehydrogenase subunit alpha OS	up
A0AAQ0HFV0	3-methyl-2-oxobutanoate dehydrogenase (2-methylpropanoyl-transferring) OS	up
A0A934SEK9	3-oxoadipyl-CoA thiolase OS	up
A0A369U5J9	Acetate kinase OS	up
A0A1W6D1N7	Acetyl-CoA acetyltransferase OS	up
P54810	Acetyl-CoA acetyltransferase OS	up
A0A1I0EHT9	Acetyl-CoA acetyltransferase OS	up
A0A0V0PUV8	Acetyl-CoA acetyltransferase OS	up
A0A0V0PTV8	Acetyl-CoA acetyltransferase OS	up
A0A1N6NRW1	Acetyl-CoA acetyltransferase OS	up
A0A3D9XG57	Acetyl-CoA acetyltransferase OS	up
A0A533I8Y1	Acetyl-CoA C-acetyltransferase OS	up
A0AAQ0HHT6	Acetyl-CoA C-acetyltransferase OS	up
A0A3D9XRH8	Acetyl-CoA C-acetyltransferase OS	up
A0A3D9XFD1	Acetyl-CoA C-acetyltransferase OS	up
A0A844H6X2	Acetyl-CoA C-acyltransferase OS	up
A0A844HLY5	Acetyl-CoA C-acyltransferase OS	up
A0A7H9BTI9	Acetyl-CoA C-acyltransferase OS	up
A0A3D9XMM4	Acetyl-CoA synthetase OS	up
A0A3D9XH94	Acetyl-coenzyme A carboxylase carboxyl transferase subunit alpha OS	up
A0A3D9X9G9	Acetyl-coenzyme A carboxylase carboxyl transferase subunit beta OS	up
A0A3D9XD50	Acetyl-coenzyme A synthetase OS	up
A0A3M0MJT2	Acetyltransferase component of pyruvate dehydrogenase complex OS	up
A0A3D9XRE0	Acetyltransferase component of pyruvate dehydrogenase complex OS	up
A0A3D9XHD2	Acyl-CoA reductase-like NAD-dependent aldehyde dehydrogenase OS	up
A0A099FGK1	alcohol dehydrogenase OS	up
A0A099F9C2	aldehyde dehydrogenase (NAD(+)) OS	up
A0A562NME7	aldehyde dehydrogenase (NAD(+)) OS	up
A0A3D9XB69	aldehyde dehydrogenase (NAD(+)) OS	up
A0A1I2YHC1	Aldehyde dehydrogenase (NAD+) OS	up
A0AAQ0HKV0	Aldehyde dehydrogenase (NAD+) OS	up
A0AAQ0HGF5	Aldehyde dehydrogenase (NAD+) OS	up
A0AAQ0HFA4	Aldehyde dehydrogenase (NAD+) OS	up
A0A0V0PV54	Aldehyde dehydrogenase OS	up
A0A562NY74	Aldoketomutase OS	up
A0AAQ0KJE5	Aldoketomutase OS	up
A0A3N7ICZ7	Alpha-hydroxy-acid oxidizing protein OS	up
A0A3D9XTT5	Aspartate ammonia-lyase OS	up
A0A1H6MFC7	Beta-ketoadipyl-CoA thiolase OS	up
A0A7H9C0C9	Beta-ketoadipyl-CoA thiolase OS	up
A0A1M7HIW4	Beta-ketoadipyl-CoA thiolase OS	up
A0AAQ0HL49	Beta-ketoadipyl-CoA thiolase OS	up
A0AAQ0HL27	Beta-ketoadipyl-CoA thiolase OS	up
A0A3S5D3Y7	Beta-ketothiolase BktB OS	up
A0A099F6Y0	Biotin carboxyl carrier protein of acetyl-CoA carboxylase OS	up
A0A099F3V6	Biotin carboxylase OS	up
A0A1G5JJR6	biotin carboxylase OS	up
A0AAQ0HKT5	biotin carboxylase OS	up
A0A099F668	Biotin carboxylase OS	up
A0AAQ0HFX3	Citramalate synthase OS	up
A0AAQ0KKK0	Dihydrolipoamide acetyltransferase component of pyruvate dehydrogenase complex OS	up
Q841J9	Dihydrolipoyl dehydrogenase OS	up
A0A844H8P8	Dihydrolipoyl dehydrogenase OS	up
A0A7H9BZY7	Dihydrolipoyl dehydrogenase OS	up
A0A0V0PYB4	Dihydrolipoyl dehydrogenase OS	up
A0A1N6U2M6	Dihydrolipoyl dehydrogenase OS	up
A0AAQ0HMB6	Dihydrolipoyl dehydrogenase OS	up
A0A3D9XKJ3	Dihydrolipoyl dehydrogenase OS	up
A0AAQ0HHM8	Dihydrolipoyl dehydrogenase OS	up
A0AAQ0HNF2	Enterobactin synthetase component F OS	up
A0A3D9XT70	Fumarate hydratase class II OS	up
A0A3D9XQA4	Glyoxylate/hydroxypyruvate reductase A OS	up
A0AAQ0KMM1	Hydroxyacylglutathione hydrolase OS	up
A0A3D9XMD3	Lactoylglutathione lyase OS	up
A0AAQ0HCL1	L-iditol 2-dehydrogenase OS	up
A0AAQ0HFY9	L-lactate dehydrogenase (Cytochrome) OS	up
A0A844H3Q1	L-lactate dehydrogenase OS	up
S5YDP3	Malate dehydrogenase (Oxaloacetate-decarboxylating)(NADP+) OS	up
A0A521AEP5	Malate dehydrogenase (Oxaloacetate-decarboxylating)(NADP+) OS	up
A0A099F167	Malate dehydrogenase (Oxaloacetate-decarboxylating)(NADP+) OS	up
A0A3D9X9P0	Malate dehydrogenase (Oxaloacetate-decarboxylating)(NADP+) OS	up
A0A533IED7	Malate dehydrogenase OS	up
A0A7X2NYS4	Malate dehydrogenase OS	up
A0A344PN80	Malate dehydrogenase OS	up
A0A3E0CFC6	Malate dehydrogenase OS	up
A0AAQ0HGD2	Malate synthase G OS	up
A0A844HIN4	NADP-dependent malic enzyme OS	up
A0A2K9EIQ3	NADP-dependent malic enzyme OS	up
A0A1N6V088	Natural product biosynthesis luciferase-like monooxygenase domain-containing protein OS	up
A0A3M0MEW0	Phosphoenolpyruvate carboxykinase (ATP) OS	up
A0A6L6J4P8	Phosphoenolpyruvate carboxykinase (ATP) OS	up
A0A0V0Q0S1	Phosphoenolpyruvate carboxykinase (ATP) OS	up
A0A3E0BXY5	Phosphoenolpyruvate carboxykinase (ATP) OS	up
A0A1H8PBE5	Pyruvate carboxylase OS	up
A0A1I2X964	Pyruvate carboxylase OS	up
A0A934SK32	Pyruvate carboxylase OS	up
A0A0D6TFR8	Pyruvate carboxylase OS	up
A0AAQ0HGL6	Pyruvate dehydrogenase E1 component alpha subunit OS	up
A0A3D9XUE1	Pyruvate dehydrogenase E1 component beta subunit OS	up
A0A6I2M099	Pyruvate dehydrogenase E1 component subunit alpha OS	up
A0A099FJC2	Pyruvate dehydrogenase E1 component subunit alpha OS	up
A0A562NX83	Pyruvate dehydrogenase E1 component subunit beta OS	up
A0A3D9XR94	Pyruvate dehydrogenase E1 component subunit beta OS	up
A0A099FL02	Pyruvate kinase OS	up
A0A3D9XKK1	Pyruvate, phosphate dikinase OS	up
A0A418ZX40	S-(hydroxymethyl)glutathione dehydrogenase OS	up
P45382	S-(hydroxymethyl)glutathione dehydrogenase OS	up
A0A1N6WVZ2	S-(hydroxymethyl)glutathione dehydrogenase OS	up
Glycolysis / Gluconeogenesis
A1B4Z9	2,3-bisphosphoglycerate-independent phosphoglycerate mutase OS	up
A0A3D9XAI5	2,3-bisphosphoglycerate-independent phosphoglycerate mutase OS	up
A0AAQ0HFK6	2-oxoisovalerate dehydrogenase subunit alpha OS	up
A0AAQ0HFV0	3-methyl-2-oxobutanoate dehydrogenase (2-methylpropanoyl-transferring) OS	up
A0A3D9XMM4	Acetyl-CoA synthetase OS	up
A0A3D9XD50	Acetyl-coenzyme A synthetase OS	up
A0A3M0MJT2	Acetyltransferase component of pyruvate dehydrogenase complex OS	up
A0A3D9XRE0	Acetyltransferase component of pyruvate dehydrogenase complex OS	up
A0A099FGK1	alcohol dehydrogenase OS	up
A0A099F9C2	aldehyde dehydrogenase (NAD(+)) OS	up
A0A562NME7	aldehyde dehydrogenase (NAD(+)) OS	up
A0A3D9XB69	aldehyde dehydrogenase (NAD(+)) OS	up
A0A1I2YHC1	Aldehyde dehydrogenase (NAD+) OS	up
A0AAQ0HKV0	Aldehyde dehydrogenase (NAD+) OS	up
A0AAQ0HGF5	Aldehyde dehydrogenase (NAD+) OS	up
A0A0V0PV54	Aldehyde dehydrogenase OS	up
A0AAQ0KKK0	Dihydrolipoamide acetyltransferase component of pyruvate dehydrogenase complex OS	up
Q841J9	Dihydrolipoyl dehydrogenase OS	up
A0A844H8P8	Dihydrolipoyl dehydrogenase OS	up
A0A7H9BZY7	Dihydrolipoyl dehydrogenase OS	up
A0A0V0PYB4	Dihydrolipoyl dehydrogenase OS	up
A0A1N6U2M6	Dihydrolipoyl dehydrogenase OS	up
A0AAQ0HMB6	Dihydrolipoyl dehydrogenase OS	up
A0A3D9XKJ3	Dihydrolipoyl dehydrogenase OS	up
A0AAQ0HHM8	Dihydrolipoyl dehydrogenase OS	up
A0A1G9IJQ5	Enolase OS	up
A1B9D2	Enolase OS	up
A0A3D9XPS3	Enolase OS	up
A0AAQ0HNF2	Enterobactin synthetase component F OS	up
A0A099FQB7	Fructose-1,6-bisphosphatase OS	up
A0A369U7R2	fructose-bisphosphate aldolase OS	up
A0A3D9XAV9	Glucokinase OS	up
A0A3D9X9C9	Glucose-6-phosphate isomerase OS	up
A0A1I5FBR6	Glyceraldehyde-3-phosphate dehydrogenase OS	up
A0A3D8PG87	Glyceraldehyde-3-phosphate dehydrogenase OS	up
A0AAQ0HCL1	L-iditol 2-dehydrogenase OS	up
A0A1N6V088	Natural product biosynthesis luciferase-like monooxygenase domain-containing protein OS	up
A0A3M0MEW0	Phosphoenolpyruvate carboxykinase (ATP) OS	up
A0A6L6J4P8	Phosphoenolpyruvate carboxykinase (ATP) OS	up
A0A0V0Q0S1	Phosphoenolpyruvate carboxykinase (ATP) OS	up
A0A3E0BXY5	Phosphoenolpyruvate carboxykinase (ATP) OS	up
A0A0V0PUQ5	Phosphofructokinase OS	up
A0A3D9XX48	Phosphoglycerate kinase OS	up
A0AAQ0HGL6	Pyruvate dehydrogenase E1 component alpha subunit OS	up
A0A3D9XUE1	Pyruvate dehydrogenase E1 component beta subunit OS	up
A0A6I2M099	Pyruvate dehydrogenase E1 component subunit alpha OS	up
A0A099FJC2	Pyruvate dehydrogenase E1 component subunit alpha OS	up
A0A562NX83	Pyruvate dehydrogenase E1 component subunit beta OS	up
A0A3D9XR94	Pyruvate dehydrogenase E1 component subunit beta OS	up
A0A099FL02	Pyruvate kinase OS	up
A0A3D9XKK1	Pyruvate, phosphate dikinase OS	up
A0A418ZX40	S-(hydroxymethyl)glutathione dehydrogenase OS	up
P45382	S-(hydroxymethyl)glutathione dehydrogenase OS	up
A0A1N6WVZ2	S-(hydroxymethyl)glutathione dehydrogenase OS	up
A0A3S4CL03	Triosephosphate isomerase OS	up
A0AAQ0KPC4	Triosephosphate isomerase OS	up
Citrate cycle (TCA cycle)
A0A3E0CGG2	2-oxoglutarate dehydrogenase E1 component OS	up
A0AAQ0HFK6	2-oxoisovalerate dehydrogenase subunit alpha OS	up
A0AAQ0HFV0	3-methyl-2-oxobutanoate dehydrogenase (2-methylpropanoyl-transferring) OS	up
A0A3M0MJT2	Acetyltransferase component of pyruvate dehydrogenase complex OS	up
A0A3D9XRE0	Acetyltransferase component of pyruvate dehydrogenase complex OS	up
A0A1N6UHQ2	Aconitate hydratase OS	up
A0A3D9XTT5	Aspartate ammonia-lyase OS	up
A0AAQ0KL34	Dihydrolipoamide acetyltransferase component of pyruvate dehydrogenase complex OS	up
A0AAQ0KKK0	Dihydrolipoamide acetyltransferase component of pyruvate dehydrogenase complex OS	up
Q841J9	Dihydrolipoyl dehydrogenase OS	up
A0A844H8P8	Dihydrolipoyl dehydrogenase OS	up
A0A7H9BZY7	Dihydrolipoyl dehydrogenase OS	up
A0A0V0PYB4	Dihydrolipoyl dehydrogenase OS	up
A0A1N6U2M6	Dihydrolipoyl dehydrogenase OS	up
A0AAQ0HMB6	Dihydrolipoyl dehydrogenase OS	up
A0A3D9XKJ3	Dihydrolipoyl dehydrogenase OS	up
A0AAQ0HHM8	Dihydrolipoyl dehydrogenase OS	up
A0AAQ0HL37	Dihydrolipoyllysine-residue succinyltransferase component of 2-oxoglutarate dehydrogenase complex OS	up
A0A3D9XT70	Fumarate hydratase class II OS	up
A0A1G5J2E7	Isocitrate dehydrogenase [NADP] OS	up
A0AAQ0KKC8	Isocitrate dehydrogenase [NADP] OS	up
A0A3D9XQR9	L-aspartate oxidase OS	up
A0A533IED7	Malate dehydrogenase OS	up
A0A7X2NYS4	Malate dehydrogenase OS	up
A0A344PN80	Malate dehydrogenase OS	up
A0A3E0CFC6	Malate dehydrogenase OS	up
A0A3M0MEW0	Phosphoenolpyruvate carboxykinase (ATP) OS	up
A0A6L6J4P8	Phosphoenolpyruvate carboxykinase (ATP) OS	up
A0A0V0Q0S1	Phosphoenolpyruvate carboxykinase (ATP) OS	up
A0A3E0BXY5	Phosphoenolpyruvate carboxykinase (ATP) OS	up
A0A1H8PBE5	Pyruvate carboxylase OS	up
A0A1I2X964	Pyruvate carboxylase OS	up
A0A934SK32	Pyruvate carboxylase OS	up
A0A0D6TFR8	Pyruvate carboxylase OS	up
A0AAQ0HGL6	Pyruvate dehydrogenase E1 component alpha subunit OS	up
A0A3D9XUE1	Pyruvate dehydrogenase E1 component beta subunit OS	up
A0A6I2M099	Pyruvate dehydrogenase E1 component subunit alpha OS	up
A0A099FJC2	Pyruvate dehydrogenase E1 component subunit alpha OS	up
A0A562NX83	Pyruvate dehydrogenase E1 component subunit beta OS	up
A0A3D9XR94	Pyruvate dehydrogenase E1 component subunit beta OS	up
Q59661	Succinate dehydrogenase flavoprotein subunit OS	up
A0A3D9XCR2	Succinate dehydrogenase flavoprotein subunit OS	up
Q59662	Succinate dehydrogenase iron-sulfur subunit OS	up
A0A553AUS4	Succinate dehydrogenase iron-sulfur subunit OS	up
A0A1X7IDD2	Succinate--CoA ligase [ADP-forming] subunit alpha OS	up
A1AZH7	Succinate--CoA ligase [ADP-forming] subunit beta OS	up
A0A099FPK1	Succinate--CoA ligase [ADP-forming] subunit beta OS	up
A0A099FPK1	Succinate--CoA ligase [ADP-forming] subunit beta OS	up
Amino sugar and nucleotide sugar metabolism
A0A7H9BSU0	beta-N-acetylhexosaminidase OS	up
A1AZN6	Bifunctional protein GlmU OS	up
A0A3D8PBT7	Bifunctional protein GlmU OS	up
A0A562NY14	Fructokinase OS	up
A0A3D9XME2	Fructokinase OS	up
A0A3D9XAV9	Glucokinase OS	up
A0A3D9XAD2	Glucosamine kinase OS	up
A0A369TYW0	Glucose-1-phosphate adenylyltransferase OS	up
A0A3D9X9C9	Glucose-6-phosphate isomerase OS	up
A0A099F339	Glutamine--fructose-6-phosphate aminotransferase [isomerizing] OS	up
A0A3D9XHB1	Glutamine--fructose-6-phosphate transaminase OS	up
A0AAQ0KMZ9	mannose-1-phosphate guanylyltransferase OS	up
A0AAQ0HLZ5	N-acetylglucosamine 6-phosphate deacetylase OS	up
A0AAQ0HKI2	Nucleoside-diphosphate-sugar epimerase OS	up
A0A3D8PBA6	Nucleotidyltransferase OS	up
A1BAE3	phosphoglucomutase (alpha-D-glucose-1,6-bisphosphate-dependent) OS	up
A0A533I4T8	phosphoglucomutase (alpha-D-glucose-1,6-bisphosphate-dependent) OS	up
A0A099GI37	phosphoglucomutase (alpha-D-glucose-1,6-bisphosphate-dependent) OS	up
A0A3D9XYN6	phosphoglucomutase (alpha-D-glucose-1,6-bisphosphate-dependent) OS	up
A0A0V0PYE0	Phosphoglucosamine mutase OS	up
A0A099FHE8	PTS system mannose-specific IIA component OS	up
A0A3D9XBC0	tRNA threonylcarbamoyladenosine biosynthesis protein TsaE OS	up
A0AAQ0KKB6	UDP-galactopyranose mutase OS	up
A0A3D9XHH8	UDP-glucose 4-epimerase OS	up
A1BAL1	UDP-N-acetylenolpyruvoylglucosamine reductase OS	up
A0A940IPL3	UDP-N-acetylenolpyruvoylglucosamine reductase OS	up
A0A3D9XRX0	UDP-N-acetylenolpyruvoylglucosamine reductase OS	up
A1B3F9	UDP-N-acetylglucosamine 1-carboxyvinyltransferase OS	up
A0A099FJP9	UDP-sulfoquinovose synthase OS	up
A0A099FML0	UTP--glucose-1-phosphate uridylyltransferase OS	up
Pentose phosphate pathway
A0A369U295	2-dehydro-3-deoxy-phosphogluconate aldolase OS	up
A0A099FN37	6-phosphogluconolactonase OS	up
A0A3D9Y137	Deoxyribose-phosphate aldolase OS	up
A0A099FQB7	Fructose-1,6-bisphosphatase OS	up
A0A369U7R2	fructose-bisphosphate aldolase OS	up
A0A3D9XQ76	Gluconokinase OS	up
A0A7X2TIU5	Glucose-6-phosphate 1-dehydrogenase OS	up
A0A369U2G1	Glucose-6-phosphate 1-dehydrogenase OS	up
A0A3D9X9C9	Glucose-6-phosphate isomerase OS	up
A0A5P2QSZ6	Glycerate kinase OS	up
A0A0V0PUQ5	Phosphofructokinase OS	up
A1B4Z2	Probable transaldolase OS	up
A0A3D8PGS0	Probable transaldolase OS	up
A0A099FN47	Probable transaldolase OS	up
A0AAQ0KN60	Ribokinase OS	up
A0AAQ0KL25	Ribose 1,5-bisphosphate phosphokinase PhnN OS	up
A0AAE6NW37	Ribose-5-phosphate isomerase A OS	up
A0A099FAU6	Ribose-5-phosphate isomerase A OS	up
A0A1I3AW67	Ribose-phosphate pyrophosphokinase OS	up
A0A099FHT4	Ribose-phosphate pyrophosphokinase OS	up
A0A099FI89	Ribose-phosphate pyrophosphokinase OS	up
A0A099F5Y0	Ribulose-phosphate 3-epimerase OS	up
A0A3D9XAY0	Ribulose-phosphate 3-epimerase OS	up
A0A3D9XMT8	SDR family oxidoreductase OS	up
A0A7X2NVV9	Transketolase OS	up
A0A3E0BVG0	Transketolase OS	up
Starch and sucrose metabolism
A0A3D9XNQ3	1,4-alpha-glucan branching enzyme GlgB OS	up
A0A562NY14	Fructokinase OS	up
A0A3D9XME2	Fructokinase OS	up
A0A3D9XAV9	Glucokinase OS	up
A0A369TYW0	Glucose-1-phosphate adenylyltransferase OS	up
A0A3D9X9C9	Glucose-6-phosphate isomerase OS	up
A0A3D9XNL5	Glycogen operon protein OS	up
A0A0V0Q1F2	Glycogen synthase OS	up
A0AAQ0KJ74	Glycosyltransferase involved in cell wall biosynthesis (Fragment) OS	up
A0A0V0PTD6	Glycosyltransferase OS	up
A0A099FML0	UTP--glucose-1-phosphate uridylyltransferase OS	up
Fructose and mannose metabolism
A0AAQ0HFB7	Aryl-alcohol dehydrogenase-like predicted oxidoreductase OS	up
A0AAQ0KLM0	D-threo-aldose 1-dehydrogenase OS	up
A0A562NY14	Fructokinase OS	up
A0A3D9XME2	Fructokinase OS	up
A0A099FQB7	Fructose-1,6-bisphosphatase OS	up
A0A369U7R2	fructose-bisphosphate aldolase OS	up
A0A3D9XRI1	Mannitol 2-dehydrogenase OS	up
A0AAQ0KMZ9	mannose-1-phosphate guanylyltransferase OS	up
A0A0V0PUQ5	Phosphofructokinase OS	up
A0A099FHE8	PTS system mannose-specific IIA component OS	up
A0A3S4CL03	Triosephosphate isomerase OS	up
A0AAQ0KPC4	Triosephosphate isomerase OS	up
Galactose metabolism
A0A3D9XRA1	D-galactose 1-dehydrogenase OS	up
A0A3D9XAV9	Glucokinase OS	up
A0AAQ0HDC4	L-alanine-DL-glutamate epimerase-like enolase superfamily enzyme (Fragment) OS	up
A0AAQ0KLJ3	Meso-butanediol dehydrogenase/(S,S)-butanediol dehydrogenase/diacetyl reductase OS	up
A0A0V0Q385	Muconate cycloisomerase OS	up
A0A099FCH6	NADP-dependent 3-hydroxy acid dehydrogenase YdfG OS	up
A0AAQ0KMI4	NADP-dependent 3-hydroxy acid dehydrogenase YdfG OS	up
A0AAQ0HKI2	Nucleoside-diphosphate-sugar epimerase OS	up
A0A0V0PUQ5	Phosphofructokinase OS	up
A0A0V0Q0C0	Short-chain dehydrogenase OS	up
A0AAQ0KKB6	UDP-galactopyranose mutase OS	up
A0A3D9XHH8	UDP-glucose 4-epimerase OS	up
A0A099FML0	UTP--glucose-1-phosphate uridylyltransferase OS	up
Pentose and glucuronate interconversions
A0AAE6TT02	Aldehyde dehydrogenase (NADP(+)) OS	up
A0A3N7GEX6	Aldehyde dehydrogenase (NADP(+)) OS	up
A0A3D9X9I4	D-ribulokinase OS	up
A0A3D9XDS8	D-xylulose reductase OS	up
A0A1N6WKS4	Fructuronate reductase OS	up
A0AAQ0KNN1	Mannonate dehydratase OS	up
A0AAQ0HHC0	Phenylacetic acid degradation protein paaN OS	up
A0A3D9XP47	Ribulose kinase OS	up
A0A099F5Y0	Ribulose-phosphate 3-epimerase OS	up
A0A3D9XAY0	Ribulose-phosphate 3-epimerase OS	up
A0A940EBS4	SDR family oxidoreductase OS	up
A0A0V0Q5F9	Short-chain dehydrogenase OS	up
A0A099FML0	UTP--glucose-1-phosphate uridylyltransferase OS	up
A0AAE6NUB5	Xylulose kinase OS	up
A0A3D9XGH8	Xylulose kinase OS	up
Ascorbate and aldarate metabolism
A0A099F9C2	aldehyde dehydrogenase (NAD(+)) OS	up
A0A562NME7	aldehyde dehydrogenase (NAD(+)) OS	up
A0A3D9XB69	aldehyde dehydrogenase (NAD(+)) OS	up
A0A1I2YHC1	Aldehyde dehydrogenase (NAD+) OS	up
A0AAQ0HKV0	Aldehyde dehydrogenase (NAD+) OS	up
A0AAQ0HGF5	Aldehyde dehydrogenase (NAD+) OS	up
A0AAE6TT02	Aldehyde dehydrogenase (NADP(+)) OS	up
A0A3N7GEX6	Aldehyde dehydrogenase (NADP(+)) OS	up
A0AAQ0HFB7	Aryl-alcohol dehydrogenase-like predicted oxidoreductase OS	up
A0A926GJQ5	Dihydroxy-acid dehydratase OS	up
A0A1X7KYJ9	Dihydroxyacid dehydratase OS	up
A0A3D9XNU3	Dihydroxyacid dehydratase OS	up
A0AAQ0KLM0	D-threo-aldose 1-dehydrogenase OS	up
A0AAQ0HHC0	Phenylacetic acid degradation protein paaN OS	up
Inositol phosphate metabolism
A0A3D9XEL2	Histidinol-phosphatase OS	up
A0A099FL13	Inositol-1-monophosphatase OS	up
A0A7W1WI61	methylmalonate-semialdehyde dehydrogenase (CoA acylating) OS	up
A0A3D9XXR2	methylmalonate-semialdehyde dehydrogenase (CoA acylating) OS	up
A0A3S4CL03	Triosephosphate isomerase OS	up
A0AAQ0KPC4	Triosephosphate isomerase OS	up
C5-Branched dibasic acid metabolismC5
A0A3D9Y047	3D-(3,5/4)-trihydroxycyclohexane-1,2-dione hydrolase OS	up
A0A3M0M6B7	3-isopropylmalate dehydratase large subunit OS	up
A1B513	3-isopropylmalate dehydratase large subunit OS	up
A0A099FN77	3-isopropylmalate dehydratase large subunit OS	up
A0A1H8I128	3-isopropylmalate dehydratase small subunit OS	up
A0A099FAL3	3-isopropylmalate dehydrogenase OS	up
A0A940EAS1	Acetolactate synthase OS	up
A0A3D9XK28	Acetolactate synthase OS	up
A0A099FMA5	Acetolactate synthase small subunit OS	up
A0A099F2T1	Acetolactate synthase-1/2/3 large subunit OS	up
A0AAQ0HL04	Acetolactate synthase-1/2/3 large subunit OS	up
A0AAQ0HE03	Acetolactate synthase-1/2/3 large subunit OS	up
A0A099FJA0	Beta-methylmalyl-CoA/L-malyl-CoA lyase OS	up
A0A3D9XA65	L-erythro-3-methylmalyl-CoA dehydratase OS	up
A0A1X7IDD2	Succinate--CoA ligase [ADP-forming] subunit alpha OS	up
A1AZH7	Succinate--CoA ligase [ADP-forming] subunit beta OS	up
A0A099FPK1	Succinate--CoA ligase [ADP-forming] subunit beta OS	up
A1AZQ1	Thiamine pyrophosphate enzyme TPP binding domain protein OS	up
Propanoate metabolism
A0A1N6PM99	3-hydroxyacyl-CoA dehydrogenase OS	up
A0A3D9XMI9	3-hydroxyacyl-CoA dehydrogenase OS	up
A0AAQ0HIG7	4-aminobutyrate aminotransferase OS	up
A0AAQ0HM21	4-aminobutyrate aminotransferase-like enzyme OS	up
A0A6I2LTD6	4-aminobutyrate--2-oxoglutarate transaminase OS	up
A0A369U5J9	Acetate kinase OS	up
A0A3D9XMM4	Acetyl-CoA synthetase OS	up
A0A3D9XH94	Acetyl-coenzyme A carboxylase carboxyl transferase subunit alpha OS	up
A0A3D9X9G9	Acetyl-coenzyme A carboxylase carboxyl transferase subunit beta OS	up
A0A3D9XD50	Acetyl-coenzyme A synthetase OS	up
A0A099F6Y0	Biotin carboxyl carrier protein of acetyl-CoA carboxylase OS	up
A0A099F3V6	Biotin carboxylase OS	up
A0A1G5JJR6	biotin carboxylase OS	up
A0AAQ0HKT5	biotin carboxylase OS	up
A0A099F668	Biotin carboxylase OS	up
Q841J9	Dihydrolipoyl dehydrogenase OS	up
A0A844H8P8	Dihydrolipoyl dehydrogenase OS	up
A0A7H9BZY7	Dihydrolipoyl dehydrogenase OS	up
A0A0V0PYB4	Dihydrolipoyl dehydrogenase OS	up
A0A1N6U2M6	Dihydrolipoyl dehydrogenase OS	up
A0AAQ0HMB6	Dihydrolipoyl dehydrogenase OS	up
A0A3D9XKJ3	Dihydrolipoyl dehydrogenase OS	up
A0AAQ0HHM8	Dihydrolipoyl dehydrogenase OS	up
A0A7H9BNF0	Enoyl-CoA hydratase/isomerase family protein OS	up
A0AAQ0HNF2	Enterobactin synthetase component F OS	up
A0A3D9XLE2	Malonyl-CoA decarboxylase OS	up
A0A7W1WI61	methylmalonate-semialdehyde dehydrogenase (CoA acylating) OS	up
A0A3D9XXR2	methylmalonate-semialdehyde dehydrogenase (CoA acylating) OS	up
A0A0V0PWZ5	Methylmalonyl-CoA carboxyltransferase OS	up
A0AAQ0HMK6	Methylmalonyl-CoA epimerase /ethylmalonyl-CoA epimerase OS	up
A0A0D6TA17	Methylmalonyl-CoA epimerase OS	up
A0A3D9XN54	methylmalonyl-CoA mutase OS	up
A0A1N6V088	Natural product biosynthesis luciferase-like monooxygenase domain-containing protein OS	up
A0A521C7Z0	Propionyl-CoA carboxylase carboxyltransferase subunit OS	up
A0A1X7KQX9	Propionyl-CoA carboxylase carboxyltransferase subunit OS	up
A0AAQ0HF70	propionyl-CoA carboxylase OS	up
A0A3D9XCR1	Propionyl-CoA synthetase OS	up
A0A1X7IDD2	Succinate--CoA ligase [ADP-forming] subunit alpha OS	up
A1AZH7	Succinate--CoA ligase [ADP-forming] subunit beta OS	up
A0A099FPK1	Succinate--CoA ligase [ADP-forming] subunit beta OS	up
Butanoate metabolism
A0A3D9Y047	3D-(3,5/4)-trihydroxycyclohexane-1,2-dione hydrolase OS	up
A0A1N6PM99	3-hydroxyacyl-CoA dehydrogenase OS	up
A0A099F0K4	3-hydroxyacyl-CoA dehydrogenase OS	up
A0AAQ0HG63	3-hydroxyacyl-CoA dehydrogenase OS	up
A0AAQ0KK85	3-hydroxyacyl-CoA dehydrogenase OS	up
A0A3D9XMI9	3-hydroxyacyl-CoA dehydrogenase OS	up
S5YEN7	3-hydroxybutyrate dehydrogenase OS	up
A0A099FII3	3-hydroxybutyrate dehydrogenase OS	up
A0AAQ0HE78	3-oxoacid CoA-transferase subunit A OS	up
A0AAQ0HES8	3-oxoacid CoA-transferase subunit B OS	up
A0AAQ0HKR9	3-oxoadipate CoA-transferase alpha subunit OS	up
A0AAQ0HK22	3-oxoadipate CoA-transferase beta subunit OS	up
A0A1H6KQ39	3-oxoadipate CoA-transferase, beta subunit OS	up
A0A934SEK9	3-oxoadipyl-CoA thiolase OS	up
A0AAQ0HIG7	4-aminobutyrate aminotransferase OS	up
A0AAQ0HM21	4-aminobutyrate aminotransferase-like enzyme OS	up
A0A6I2LTD6	4-aminobutyrate--2-oxoglutarate transaminase OS	up
P50204	Acetoacetyl-CoA reductase OS	up
A0A418SPI2	Acetoacetyl-CoA reductase OS	up
A0A940EAS1	Acetolactate synthase OS	up
A0A3D9XK28	Acetolactate synthase OS	up
A0A099FMA5	Acetolactate synthase small subunit OS	up
A0A099F2T1	Acetolactate synthase-1/2/3 large subunit OS	up
A0AAQ0HL04	Acetolactate synthase-1/2/3 large subunit OS	up
A0AAQ0HE03	Acetolactate synthase-1/2/3 large subunit OS	up
A0A1W6D1N7	Acetyl-CoA acetyltransferase OS	up
P54810	Acetyl-CoA acetyltransferase OS	up
A0A1I0EHT9	Acetyl-CoA acetyltransferase OS	up
A0A0V0PUV8	Acetyl-CoA acetyltransferase OS	up
A0A0V0PTV8	Acetyl-CoA acetyltransferase OS	up
A0A1N6NRW1	Acetyl-CoA acetyltransferase OS	up
A0A3D9XG57	Acetyl-CoA acetyltransferase OS	up
A0A533I8Y1	Acetyl-CoA C-acetyltransferase OS	up
A0AAQ0HHT6	Acetyl-CoA C-acetyltransferase OS	up
A0A3D9XRH8	Acetyl-CoA C-acetyltransferase OS	up
A0A3D9XFD1	Acetyl-CoA C-acetyltransferase OS	up
A0A844H6X2	Acetyl-CoA C-acyltransferase OS	up
A0A844HLY5	Acetyl-CoA C-acyltransferase OS	up
A0A7H9BTI9	Acetyl-CoA C-acyltransferase OS	up
A0A3D9XV97	Adenosylmethionine-8-amino-7-oxononanoate aminotransferase OS	up
A0AAQ0HK85	Betaine-aldehyde dehydrogenase OS	up
A0A2K9F1Z4	Beta-ketoacyl-ACP reductase OS	up
A0A1H6MFC7	Beta-ketoadipyl-CoA thiolase OS	up
A0A7H9C0C9	Beta-ketoadipyl-CoA thiolase OS	up
A0A1M7HIW4	Beta-ketoadipyl-CoA thiolase OS	up
A0AAQ0HL49	Beta-ketoadipyl-CoA thiolase OS	up
A0AAQ0HL27	Beta-ketoadipyl-CoA thiolase OS	up
A0A3S5D3Y7	Beta-ketothiolase BktB OS	up
A0A1E4EMM5	D-malate dehydrogenase [decarboxylating] OS	up
A0A562NCH0	Enoyl-CoA hydratase domain-containing protein 3, mitochondrial OS	up
A0AAQ0HDX4	Enoyl-CoA hydratase domain-containing protein 3, mitochondrial OS	up
A0A7H9BNF0	Enoyl-CoA hydratase/isomerase family protein OS	up
A0A3D9XTQ8	Hydroxymethylglutaryl-CoA lyase OS	up
A0A3D9XQR9	L-aspartate oxidase OS	up
A0AAQ0KNP8	NAD(P)-dependent dehydrogenase (Short-subunit alcohol dehydrogenase family) OS	up
A0A4P7HJ49	NAD-dependent succinate-semialdehyde dehydrogenase OS	up
A0AAE6NTN0	NAD-dependent succinate-semialdehyde dehydrogenase OS	up
A0A3N7IFH5	NAD-dependent succinate-semialdehyde dehydrogenase OS	up
A0A3E0BWI4	NADP-dependent 3-hydroxy acid dehydrogenase YdfG OS	up
A0A0V0PZA1	Oxidoreductase OS	up
A0A369U4Q7	Poly(3-hydroxybutyrate) depolymerase OS	up
A0A1I0IRB1	Polyhydroxyalkanoate synthase OS	up
A0AAQ0HL93	Polyhydroxyalkanoate synthase OS	up
A0AAQ0HJN3	Polyhydroxyalkanoate synthase OS	up
A0A3D9XPS1	Short chain enoyl-CoA hydratase OS	up
A0A3D9XN16	Short chain enoyl-CoA hydratase OS	up
Q59661	Succinate dehydrogenase flavoprotein subunit OS	up
A0A3D9XCR2	Succinate dehydrogenase flavoprotein subunit OS	up
Q59662	Succinate dehydrogenase iron-sulfur subunit OS	up
A0A553AUS4	Succinate dehydrogenase iron-sulfur subunit OS	up
A0AAQ0KMA4	Succinate semialdehyde dehydrogenase OS	up
A0A3D9XYP6	Succinate semialdehyde dehydrogenase OS	up
A1AZQ1	Thiamine pyrophosphate enzyme TPP binding domain protein OS	up
Glyoxylate and dicarboxylate metabolism
A0A1N6PI27	(2S)-methylsuccinyl-CoA dehydrogenase OS	up
A0A3D9XD51	(3S)-malyl-CoA thioesterase OS	up
A0A369U295	2-dehydro-3-deoxy-phosphogluconate aldolase OS	up
A0A934SEK9	3-oxoadipyl-CoA thiolase OS	up
P50204	Acetoacetyl-CoA reductase OS	up
A0A418SPI2	Acetoacetyl-CoA reductase OS	up
A0AAQ0KNP1	Acetyl esterase/lipase OS	up
A0A1W6D1N7	Acetyl-CoA acetyltransferase OS	up
P54810	Acetyl-CoA acetyltransferase OS	up
A0A1I0EHT9	Acetyl-CoA acetyltransferase OS	up
A0A0V0PUV8	Acetyl-CoA acetyltransferase OS	up
A0A0V0PTV8	Acetyl-CoA acetyltransferase OS	up
A0A1N6NRW1	Acetyl-CoA acetyltransferase OS	up
A0A3D9XG57	Acetyl-CoA acetyltransferase OS	up
A0A533I8Y1	Acetyl-CoA C-acetyltransferase OS	up
A0AAQ0HHT6	Acetyl-CoA C-acetyltransferase OS	up
A0A3D9XRH8	Acetyl-CoA C-acetyltransferase OS	up
A0A3D9XFD1	Acetyl-CoA C-acetyltransferase OS	up
A0A844H6X2	Acetyl-CoA C-acyltransferase OS	up
A0A844HLY5	Acetyl-CoA C-acyltransferase OS	up
A0A7H9BTI9	Acetyl-CoA C-acyltransferase OS	up
A0A3D9XMM4	Acetyl-CoA synthetase OS	up
A0A3D9XD50	Acetyl-coenzyme A synthetase OS	up
A0A1N6UHQ2	Aconitate hydratase OS	up
A0A0V0Q1G7	Acyl-CoA dehydrogenase OS	up
A0A3D9XHD2	Acyl-CoA reductase-like NAD-dependent aldehyde dehydrogenase OS	up
A0A1V0GPN2	Alanine--glyoxylate aminotransferase family protein OS	up
A0A3D9XK94	Alanine-glyoxylate transaminase/serine-glyoxylate transaminase/serine-pyruvate transaminase OS	up
A0AAQ0HFA4	Aldehyde dehydrogenase (NAD+) OS	up
A0A3D9XHE5	aminomethyltransferase OS	up
A0AAQ0HL52	Aspartate aminotransferase-like enzyme OS	up
A0A2K9F1Z4	Beta-ketoacyl-ACP reductase OS	up
A0A1H6MFC7	Beta-ketoadipyl-CoA thiolase OS	up
A0A7H9C0C9	Beta-ketoadipyl-CoA thiolase OS	up
A0A1M7HIW4	Beta-ketoadipyl-CoA thiolase OS	up
A0AAQ0HL49	Beta-ketoadipyl-CoA thiolase OS	up
A0AAQ0HL27	Beta-ketoadipyl-CoA thiolase OS	up
A0A3S5D3Y7	Beta-ketothiolase BktB OS	up
A0A099FJA0	Beta-methylmalyl-CoA/L-malyl-CoA lyase OS	up
A0A1G5JJR6	biotin carboxylase OS	up
A0AAQ0HKT5	biotin carboxylase OS	up
A0AAQ0HDD7	Biotin/methionine sulfoxide reductase OS	up
A0A7H9C066	Catalase OS	up
A0A1N6WL40	Catalase OS	up
A0A3D9XRH0	Catalase OS	up
A0A3D9XTM3	Crotonyl-CoA carboxylase/reductase OS	up
A0A0V0Q561	D-glycerate dehydrogenase OS	up
Q841J9	Dihydrolipoyl dehydrogenase OS	up
A0A844H8P8	Dihydrolipoyl dehydrogenase OS	up
A0A7H9BZY7	Dihydrolipoyl dehydrogenase OS	up
A0A0V0PYB4	Dihydrolipoyl dehydrogenase OS	up
A0A1N6U2M6	Dihydrolipoyl dehydrogenase OS	up
A0AAQ0HMB6	Dihydrolipoyl dehydrogenase OS	up
A0A3D9XKJ3	Dihydrolipoyl dehydrogenase OS	up
A0AAQ0HHM8	Dihydrolipoyl dehydrogenase OS	up
A0A099F2W2	D-lactate dehydrogenase (cytochrome) OS	up
A0A3D9XCN7	D-lactate dehydrogenase (cytochrome) OS	up
A0A1E4EMM5	D-malate dehydrogenase [decarboxylating] OS	up
A0AAQ0HNF2	Enterobactin synthetase component F OS	up
A0AAQ0HEF7	FAD/FMN-containing dehydrogenase OS	up
A0AAQ0HK38	Formate dehydrogenase (Quinone-dependent) catalytic subunit OS	up
A0A3D9XBA4	Formate dehydrogenase (Quinone-dependent) catalytic subunit OS	up
A0AAQ0KMN5	Formate dehydrogenase alpha subunit OS	up
A0A1V0GQ36	Formate dehydrogenase OS	up
A0A3D8P6P6	Formyltetrahydrofolate deformylase OS	up
A0A3D9XDP5	Formyltetrahydrofolate deformylase OS	up
A0AAQ0KMQ8	Formyltetrahydrofolate deformylase OS	up
S5XV10	Glutamine synthetase OS	up
A0A1G6TLV6	Glutamine synthetase OS	up
A0A1I5J5F2	Glutamine synthetase OS	up
A0A1I5I2R8	Glutamine synthetase OS	up
A0A7W4CIP9	Glutamine synthetase OS	up
A0AAQ0HE39	Glutamine synthetase OS	up
A0A5P2QSZ6	Glycerate kinase OS	up
A0A099F5C3	Glycine cleavage system H protein OS	up
A0A3D9XH72	Glycine dehydrogenase (decarboxylating) OS	up
A0AAQ0HII0	Glycine dehydrogenase (decarboxylating) OS	up
A0A3D9XNP6	Glycolate oxidase FAD binding subunit OS	up
A0A3D9XR64	Glycolate oxidase iron-sulfur subunit OS	up
A0A3D9XNP9	Glycolate oxidase OS	up
A0A1H8P3L2	Glyoxylate reductase OS	up
A0A3D9X9C0	Glyoxylate reductase OS	up
A0A3D9XQA4	Glyoxylate/hydroxypyruvate reductase A OS	up
A0A0V0PU34	Hydroxyacid dehydrogenase OS	up
A0AAQ0HKW6	Lactate dehydrogenase-like 2-hydroxyacid dehydrogenase OS	up
A0AAQ0KJX7	Lactate dehydrogenase-like 2-hydroxyacid dehydrogenase OS	up
A1B8Z3	L-aspartate--glyoxylate aminotransferase OS	up
A0A3D9XA65	L-erythro-3-methylmalyl-CoA dehydratase OS	up
A0AAQ0KMX9	L-glutamine synthetase OS	up
A0A3D9XK14	L-glutamine synthetase OS	up
A0A533IED7	Malate dehydrogenase OS	up
A0A7X2NYS4	Malate dehydrogenase OS	up
A0A344PN80	Malate dehydrogenase OS	up
A0A3E0CFC6	Malate dehydrogenase OS	up
A0AAQ0HGD2	Malate synthase G OS	up
A0A0V0PWZ5	Methylmalonyl-CoA carboxyltransferase OS	up
A0AAQ0HMK6	Methylmalonyl-CoA epimerase /ethylmalonyl-CoA epimerase OS	up
A0A0D6TA17	Methylmalonyl-CoA epimerase OS	up
A0A3D9XN54	methylmalonyl-CoA mutase OS	up
A0AAQ0KNP8	NAD(P)-dependent dehydrogenase (Short-subunit alcohol dehydrogenase family) OS	up
A0A3E0BWI4	NADP-dependent 3-hydroxy acid dehydrogenase YdfG OS	up
A0A0V0Q5I7	NADPH:quinone dehydrogenase OS	up
A0A1N6V088	Natural product biosynthesis luciferase-like monooxygenase domain-containing protein OS	up
A0A0V0Q211	Nitrate reductase OS	up
A0AAE6NW50	phosphoglycolate phosphatase OS	up
A0AAQ0HGD6	Phosphoglycolate phosphatase OS	up
A0A3D9XSE2	Phosphoglycolate phosphatase OS	up
A0A3D9X9Y7	phosphoglycolate phosphatase OS	up
A0A521C7Z0	Propionyl-CoA carboxylase carboxyltransferase subunit OS	up
A0A1X7KQX9	Propionyl-CoA carboxylase carboxyltransferase subunit OS	up
A0AAQ0HF70	propionyl-CoA carboxylase OS	up
A0A3D9XXZ2	Serine hydroxymethyltransferase OS	up
A0A1V0GUW9	Serine hydroxymethyltransferase OS	up
A0A3E0CDY1	Serine-glyoxylate aminotransferase OS	up

## Sheet: S2
Table S5 A list of some of the important DEPs which involved in Energy metabolism.
Energy metabolism
Accession	Description	P2-200 vs P2-0 Regulation
Methane metabolism
A1B4Z9	2,3-bisphosphoglycerate-independent phosphoglycerate mutase OS	up
A0A3D9XAI5	2,3-bisphosphoglycerate-independent phosphoglycerate mutase OS	up
A0A369U5J9	Acetate kinase OS	up
A0A3D9XMM4	Acetyl-CoA synthetase OS	up
A0A3D9XD50	Acetyl-coenzyme A synthetase OS	up
A0A1V0GPN2	Alanine--glyoxylate aminotransferase family protein OS	up
A0A3D9XK94	Alanine-glyoxylate transaminase/serine-glyoxylate transaminase/serine-pyruvate transaminase OS	up
A0A099FGK1	alcohol dehydrogenase OS	up
A0AAQ0HL52	Aspartate aminotransferase-like enzyme OS	up
A0A099FJA0	Beta-methylmalyl-CoA/L-malyl-CoA lyase OS	up
A0AAQ0HDD7	Biotin/methionine sulfoxide reductase OS	up
A0AAE6NT15	C-terminal binding protein OS	up
A0A2K9EIH8	D-3-phosphoglycerate dehydrogenase OS	up
A0AAQ0KJT9	D-3-phosphoglycerate dehydrogenase OS	up
A0A369U5H5	D-3-phosphoglycerate dehydrogenase OS	up
A0A1G9IJQ5	Enolase OS	up
A1B9D2	Enolase OS	up
A0A3D9XPS3	Enolase OS	up
A0AAQ0HNF2	Enterobactin synthetase component F OS	up
A0AAQ0HK38	Formate dehydrogenase (Quinone-dependent) catalytic subunit OS	up
A0A3D9XBA4	Formate dehydrogenase (Quinone-dependent) catalytic subunit OS	up
A0AAQ0KMN5	Formate dehydrogenase alpha subunit OS	up
A0A1V0GQ36	Formate dehydrogenase OS	up
A0A099FQB7	Fructose-1,6-bisphosphatase OS	up
A0A369U7R2	fructose-bisphosphate aldolase OS	up
A0A5P2QSZ6	Glycerate kinase OS	up
A1B8Z3	L-aspartate--glyoxylate aminotransferase OS	up
A0AAQ0HCL1	L-iditol 2-dehydrogenase OS	up
A0A533IED7	Malate dehydrogenase OS	up
A0A7X2NYS4	Malate dehydrogenase OS	up
A0A344PN80	Malate dehydrogenase OS	up
A0A3E0CFC6	Malate dehydrogenase OS	up
A0A1N6V088	Natural product biosynthesis luciferase-like monooxygenase domain-containing protein OS	up
A0A0V0Q211	Nitrate reductase OS	up
A0A0V0PUQ5	Phosphofructokinase OS	up
A0A3D9XI66	Phosphoserine phosphatase OS	up
A0A1N6XLL4	phosphoserine transaminase OS	up
A0A3D9XKI4	phosphoserine transaminase OS	up
A0A3D9XE98	PQQ-dependent dehydrogenase (Methanol/ethanol family) OS	up
P29968	Putative dehydrogenase XoxF OS	up
A0A418ZX40	S-(hydroxymethyl)glutathione dehydrogenase OS	up
P45382	S-(hydroxymethyl)glutathione dehydrogenase OS	up
A0A1N6WVZ2	S-(hydroxymethyl)glutathione dehydrogenase OS	up
A0A3D9XXZ2	Serine hydroxymethyltransferase OS	up
A0A1V0GUW9	Serine hydroxymethyltransferase OS	up
A0A3E0CDY1	Serine-glyoxylate aminotransferase OS	up
A0A099FKU2	S-formylglutathione hydrolase OS	up
Sulfur metabolism
A0A3D9XHC4	3'(2'),5'-bisphosphate nucleotidase CysQ OS	up
A0A844H2I8	3-mercaptopyruvate sulfurtransferase OS	up
A0AAQ0HJ15	Acyl-CoA dehydrogenase OS	up
A0A3D9XS36	Acyl-CoA dehydrogenase OS	up
A0A2H5EYM5	Acyl-CoA dehydrogenase OS	up
A0A562NFZ0	Alkylation response protein AidB-like acyl-CoA dehydrogenase OS	up
A0A1I5B5L3	Crotonase/enoyl-CoA hydratase family protein OS	up
A0A1G7HFK9	Cysteine synthase A OS	up
A0AAQ0HJK5	Cysteine synthase A OS	up
A0AAQ0HJ92	Cysteine synthase A OS	up
A0AAQ0KK53	Fatty-acyl-CoA synthase OS	up
A1BAL9	Homoserine O-acetyltransferase OS	up
A0A3E0BX96	Homoserine O-acetyltransferase OS	up
A0A3D9XL12	Methylthioacryloyl-CoA hydratase OS	up
A0A1I3EHZ8	Mo-co oxidoreductase dimerisation domain-containing protein OS	up
A0A099F3P5	Mo-co oxidoreductase dimerisation domain-containing protein OS	up
A0A099FJZ7	Multifunctional fusion protein OS	up
A0A454NI09	NAD(P)/FAD-dependent oxidoreductase OS	up
A0AAQ0KMM3	NADH:ubiquinone reductase (non-electrogenic) OS	up
A0A0V0PUM7	O-succinylhomoserine sulfhydrylase OS	up
A0A3D9XTA2	O-succinylhomoserine sulfhydrylase OS	up
A0AAQ0HL57	O-succinylhomoserine sulfhydrylase OS	up
A0A3D9XIQ8	Putative acyl-CoA dehydrogenase OS	up
A0A0V0Q2F2	Serine acetyltransferase OS	up
A0AAQ0HEM3	Sulfane dehydrogenase subunit SoxC OS	up
A0A533IB39	Sulfate ABC transporter ATP-binding protein OS	up
A0A1I5CPC0	Sulfate ABC transporter ATP-binding protein OS	up
A0A6L6HKA5	Sulfate ABC transporter substrate-binding protein OS	up
A0A844HQ21	Sulfate ABC transporter substrate-binding protein OS	up
A0A6L6IY70	Sulfate ABC transporter substrate-binding protein OS	up
A0A3D9XDQ4	Sulfate transport system ATP-binding protein OS	up
A0A3E0CEC9	Sulfate transport system permease protein OS	up
A0A1M7HFE5	Sulfate transport system substrate-binding protein OS	up
A0A3D9XXA7	Sulfate transport system substrate-binding protein OS	up
A0A3D9XDN4	Sulfate transport system substrate-binding protein OS	up
A0A3S4DVA3	Sulfate-binding protein OS	up
A0A3D9XI99	Sulfite dehydrogenase (Cytochrome) subunit SorA apoprotein OS	up
A0A1I5IPK4	Sulfite dehydrogenase OS	up
A0AAQ0KNM1	Sulfite reductase (NADPH) hemoprotein beta-component OS	up
A0A369U6Q4	Thiosulfate/3-mercaptopyruvate sulfurtransferase OS	up
A0A099FJJ8	Uncharacterized protein (TIGR01244 family) OS	up
Oxidative phosphorylation
A0A369TUZ5	ADP/GDP-polyphosphate phosphotransferase OS	up
A0A099FHN8	ATP synthase epsilon chain OS	up
A0A099FHX9	ATP synthase gamma chain OS	up
A1B619	ATP synthase subunit a OS	up
A0A0D6TGL2	ATP synthase subunit a OS	up
A0A1H6JIN4	ATP synthase subunit alpha OS	up
A1B8N8	ATP synthase subunit alpha OS	up
A0A099FGT4	ATP synthase subunit alpha OS	up
A0A099FIE7	ATP synthase subunit b OS	up
A1B8P0	ATP synthase subunit beta OS	up
A0A844H5J9	ATP synthase subunit beta OS	up
A0A1G5DFJ5	ATP synthase subunit beta OS	up
A0A099FI93	ATP synthase subunit beta OS	up
A1B8N7	ATP synthase subunit delta OS	up
A0A1I5JU86	ATP synthase subunit delta OS	up
A0A1I5INZ2	C-type cytochrome OS	up
P05418	Cytochrome b OS	up
A0A099F652	Cytochrome b OS	up
A0A1N6U066	Cytochrome bd-I ubiquinol oxidase subunit 2 apoprotein OS	up
A0A369U682	Cytochrome c OS	up
P08305	Cytochrome c oxidase subunit 1-alpha OS	up
P08306	Cytochrome c oxidase subunit 2 OS	up
A0A3D8PET9	Cytochrome c oxidase subunit 2 OS	up
P13627	Cytochrome c1 OS	up
A0A553AY51	Cytochrome c1 OS	up
Q00499	Cytochrome c-550 OS	up
A0A099F6T2	cytochrome-c oxidase OS	up
A0A369TUK1	Heme A synthase OS	up
A0A3E0BPP0	inorganic diphosphatase OS	up
A0A3D9XQR9	L-aspartate oxidase OS	up
A0A1M7H495	Manganese-dependent inorganic pyrophosphatase OS	up
A0A3D9X9T5	NADH dehydrogenase subunit E OS	up
A0A0V0Q5A8	NADH:ubiquinone oxidoreductase subunit L OS	up
P29913	NADH-quinone oxidoreductase chain 1 OS	up
P29924	NADH-quinone oxidoreductase chain 12 OS	up
P29925	NADH-quinone oxidoreductase chain 13 OS	up
P29915	NADH-quinone oxidoreductase chain 3 OS	up
P29917	NADH-quinone oxidoreductase chain 5 OS	up
A0A099F2H8	NADH-quinone oxidoreductase OS	up
A0A3D9X9Z9	NADH-quinone oxidoreductase OS	up
A1B497	NADH-quinone oxidoreductase subunit B OS	up
A0A099FNT1	NADH-quinone oxidoreductase subunit C OS	up
A1B495	NADH-quinone oxidoreductase subunit D OS	up
A0A0D6TEY3	NADH-quinone oxidoreductase subunit D OS	up
A0A3D9XC99	NADH-quinone oxidoreductase subunit D OS	up
S5XQD1	NADH-quinone oxidoreductase subunit H OS	up
A1B487	NADH-quinone oxidoreductase subunit H OS	up
A1B486	NADH-quinone oxidoreductase subunit I OS	up
A0A1V0GUQ2	NADH-quinone oxidoreductase subunit I OS	up
A0A369U7K0	NADH-quinone oxidoreductase subunit N OS	up
Q59661	Succinate dehydrogenase flavoprotein subunit OS	up
A0A3D9XCR2	Succinate dehydrogenase flavoprotein subunit OS	up
Q59662	Succinate dehydrogenase iron-sulfur subunit OS	up
A0A553AUS4	Succinate dehydrogenase iron-sulfur subunit OS	up
A0A3D9XJW5	Ubiquinol-cytochrome c reductase iron-sulfur subunit OS	up
Carbon fixation by Calvin cycle
A0A099FQB7	Fructose-1,6-bisphosphatase OS	up
A0A369U7R2	fructose-bisphosphate aldolase OS	up
A0A1I5FBR6	Glyceraldehyde-3-phosphate dehydrogenase OS	up
A0A3D8PG87	Glyceraldehyde-3-phosphate dehydrogenase OS	up
S5YDP3	Malate dehydrogenase (Oxaloacetate-decarboxylating)(NADP+) OS	up
A0A521AEP5	Malate dehydrogenase (Oxaloacetate-decarboxylating)(NADP+) OS	up
A0A099F167	Malate dehydrogenase (Oxaloacetate-decarboxylating)(NADP+) OS	up
A0A3D9X9P0	Malate dehydrogenase (Oxaloacetate-decarboxylating)(NADP+) OS	up
A0A533IED7	Malate dehydrogenase OS	up
A0A7X2NYS4	Malate dehydrogenase OS	up
A0A344PN80	Malate dehydrogenase OS	up
A0A3E0CFC6	Malate dehydrogenase OS	up
A0A844HIN4	NADP-dependent malic enzyme OS	up
A0A2K9EIQ3	NADP-dependent malic enzyme OS	up
A0A3M0MEW0	Phosphoenolpyruvate carboxykinase (ATP) OS	up
A0A6L6J4P8	Phosphoenolpyruvate carboxykinase (ATP) OS	up
A0A0V0Q0S1	Phosphoenolpyruvate carboxykinase (ATP) OS	up
A0A3E0BXY5	Phosphoenolpyruvate carboxykinase (ATP) OS	up
A0A3D9XX48	Phosphoglycerate kinase OS	up
A1B4Z2	Probable transaldolase OS	up
A0A3D8PGS0	Probable transaldolase OS	up
A0A099FN47	Probable transaldolase OS	up
A0A3D9XKK1	Pyruvate, phosphate dikinase OS	up
A0AAE6NW37	Ribose-5-phosphate isomerase A OS	up
A0A099FAU6	Ribose-5-phosphate isomerase A OS	up
A0A099F5Y0	Ribulose-phosphate 3-epimerase OS	up
A0A3D9XAY0	Ribulose-phosphate 3-epimerase OS	up
A0A7X2NVV9	Transketolase OS	up
A0A3E0BVG0	Transketolase OS	up
A0A3S4CL03	Triosephosphate isomerase OS	up
A0AAQ0KPC4	Triosephosphate isomerase OS	up
Nitrogen metabolism
A0A844H3X3	ATP-binding cassette domain-containing protein OS	up
A0A099FLS8	Carbonic anhydrase OS	up
A0AAQ0HGS9	Glutamate dehydrogenase OS	up
A0A3D9XPM6	Glutamate dehydrogenase OS	up
A0A3D9XHA2	Glutamate synthase (NADPH) large subunit OS	up
A0A099FMB3	Glutamate synthase (NADPH) small subunit OS	up
A0A934W1H7	Glutamate synthase large subunit OS	up
S5XV10	Glutamine synthetase OS	up
A0A1G6TLV6	Glutamine synthetase OS	up
A0A1I5J5F2	Glutamine synthetase OS	up
A0A1I5I2R8	Glutamine synthetase OS	up
A0A7W4CIP9	Glutamine synthetase OS	up
A0AAQ0HE39	Glutamine synthetase OS	up
A0AAQ0KMX9	L-glutamine synthetase OS	up
A0A3D9XK14	L-glutamine synthetase OS	up
A0A7W4CLY0	NAD(P)-dependent oxidoreductase OS	up
A0AAQ0KN38	Nitronate monooxygenase OS	up
A0AAQ0HEP4	Sulfonate transport system ATP-binding protein OS	up

## Sheet: S3
Table S5 A list of some of the important DEPs which involved in Biodegradation of deltamethrin by paraccocus sp. p-2.
Cellular Processes
Accession	Description	P2-200_vs_P2-0_Regulation
Bacterial chemotaxis
A0A099FM94	Monaccharide ABC transporter substrate-binding protein (CUT2 family)	up
A0A369TWY4	Chemotaxis protein MotB	up
A0AAE6NTH1	Sugar ABC transporter substrate-binding protein	up
A0AAQ0HG81	Monaccharide ABC transporter substrate-binding protein (CUT2 family)	up
A0AAQ0HGK6	histidine kinase	up
Flagellar assembly
A0A099FKH7	RNA polymerase sigma factor RpoD	up
A0A369TWY4	Chemotaxis protein MotB	up
Membrane transport
Accession	Description	P2-200_vs_P2-0_Regulation
ABC transporters
A0A099F8V5	Nucleide-binding protein	up
A0A099FBE0	Phpholipid/cholesterol/gamma-HCH transport system ATP-binding protein	up
A0A099FD63	Sorbitol-binding protein /mannitol-binding protein	up
A0A099FEN0	Sorbitol ABC transporter ATP-binding protein /mannitol ABC transporter ATP-binding protein	up
A0A099FG94	Phphate transport system permease protein PstA	up
A0A099FHM6	Glycine betaine/proline transport system ATP-binding protein	up
A0A099FIC1	Amino acid ABC transporter membrane protein 2 (PAAT family)	up
A0A099FIE4	Spermidine/putrescine-binding protein	up
A0A099FJ94	Amino acid/amide ABC transporter ATP-binding protein 2 (HAAT family)	up
A0A099FJN8	Amino acid/amide ABC transporter substrate-binding protein (HAAT family)	up
A0A099FJX5	Amino acid/amide ABC transporter ATP-binding protein 1 (HAAT family)	up
A0A099FK02	Carbohydrate ABC transporter ATP-binding protein (CUT1 family)	up
A0A099FKY5	L-glutamine ABC transporter ATP-binding protein /L-glutamate ABC transporter ATP-binding protein /L-aspartate ABC transporter ATP-binding protein /L-asparagine ABC transporter ATP-binding protein	up
A0A099FL21	Amino acid/amide ABC transporter ATP-binding protein 2 (HAAT family)	up
A0A099FL52	Manne ABC transporter ATP-binding protein /fructe ABC transporter ATP-binding protein /ribe ABC transporter ATP-binding protein	up
A0A099FL57	Amino acid/amide ABC transporter substrate-binding protein (HAAT family)	up
A0A099FLK4	Iron(III) transport system substrate-binding protein	up
A0A099FM68	Capsular polysaccharide transport system ATP-binding protein	up
A0A099FM94	Monosaccharide ABC transporter substrate-binding protein (CUT2 family)	up
A0A099FMM9	Mannose-binding protein /fructose-binding protein /ribose-binding protein	up
A0A099FNV3	Multiple monosaccharide-binding protein	up
A0A099FQJ6	Microcin C transport system permease protein	up
A0A0D6TI86	Branched-chain amino acid ABC transporter permease	up
A0A0V0PTE3	Sugar ABC transporter permease	up
A0A0V0PTV0	Cell division protein FtsX	up
A0A0V0PUU8	Fe3+/spermidine/putrescine ABC transporter ATP-binding protein	up
A0A0V0PV39	ABC transporter permease	up
A0A0V0PV45	LPS export ABC transporter permease LptF	up
A0A0V0PV70	ABC transporter ATP-binding protein	up
A0A0V0PVA6	ABC transporter permease	up
A0A0V0PVB0	ABC transporter permease	up
A0A0V0Q284	Rhizopine-binding protein	up
A0A0V0Q2F8	Amino acid ABC transporter permease	up
A0A0V0Q5N2	Sugar ABC transporter ATP-binding protein	up
A0A1H8NVH1	Amino acid/amide ABC transporter substrate-binding protein, HAAT family	up
A0A1I2YXI5	Phosphate ABC transporter ATP-binding protein, PhoT family	up
A0A1I5CMM3	Phosphate ABC transporter ATP-binding protein	up
A0A1I5CPC0	Sulfate ABC transporter ATP-binding protein	up
A0A1I5HPQ7	ABC transporter substrate-binding protein	up
A0A1I5J1U5	ABC transporter ATP-binding protein	up
A0A1M7HFE5	Sulfate transport system substrate-binding protein	up
A0A1N6NSQ4	Cell division transport system ATP-binding protein	up
A0A1N6U5C8	Amino acid/amide ABC transporter substrate-binding protein, HAAT family	up
A0A1N6YK84	Peptide/nickel transport system substrate-binding protein	up
A0A1V0GMQ4	ABC transporter ATP-binding protein	up
A0A1V0GWB0	Branched-chain amino acid ABC transporter substrate-binding protein	up
A0A1X7JGB6	Iron(III) transport system substrate-binding protein	up
A0A369TZJ7	ATP-binding cassette subfamily B protein	up
A0A369TZY9	Carbohydrate ABC transporter substrate-binding protein (CUT1 family)	up
A0A369U2W6	Amino acid/amide ABC transporter ATP-binding protein 1 (HAAT family)	up
A0A369U6K4	Nucleoside-binding protein	up
A0A369U8Q6	Phospholipid/cholesterol/gamma-HCH transport system substrate-binding protein	up
A0A369UD65	Lipoprotein-releasing system permease protein	up
A0A3A3DSC4	Amino acid ABC transporter substrate-binding protein	up
A0A3D9XAE4	Carbohydrate ABC transporter ATP-binding protein (CUT1 family)	up
A0A3D9XAH7	Nucleoside ABC transporter ATP-binding protein	up
A0A3D9XBW8	Putative hydroxymethylpyrimidine transport system substrate-binding protein	up
A0A3D9XD81	Mannose ABC transporter membrane protein /fructose ABC transporter membrane protein /ribose ABC transporter membrane protein	up
A0A3D9XDA2	Phospholipid transport system substrate-binding protein	up
A0A3D9XDK9	Amino acid/amide ABC transporter ATP-binding protein 1 (HAAT family)	up
A0A3D9XDN4	Sulfate transport system substrate-binding protein	up
A0A3D9XDQ4	Sulfate transport system ATP-binding protein	up
A0A3D9XDT0	Multiple monosaccharide ABC transporter ATP-binding protein	up
A0A3D9XEN1	Quaternary amine transport ATP-binding protein	up
A0A3D9XG47	ATP-binding cassette subfamily C protein	up
A0A3D9XG95	Amino acid/amide ABC transporter substrate-binding protein (HAAT family)	up
A0A3D9XH01	Glycine betaine/proline transport system substrate-binding protein	up
A0A3D9XI87	Nucleoside ABC transporter ATP-binding protein	up
A0A3D9XJY4	Glycine betaine/proline transport system substrate-binding protein	up
A0A3D9XK16	Monosaccharide ABC transporter ATP-binding protein (CUT2 family)	up
A0A3D9XKK8	Dipeptide transport system ATP-binding protein	up
A0A3D9XLD3	Molybdate transport system ATP-binding protein	up
A0A3D9XM46	Putative spermidine/putrescine transport system ATP-binding protein	up
A0A3D9XNN5	Iron(III) transport system ATP-binding protein	up
A0A3D9XP29	Amino acid/amide ABC transporter membrane protein 2 (HAAT family)	up
A0A3D9XP45	sn-glycerol-3-phosphate-binding periplasmic protein UgpB	up
A0A3D9XP94	High-affinity zinc uptake system protein ZnuA	up
A0A3D9XPL6	L-glutamine-binding protein /L-glutamate-binding protein /L-aspartate-binding protein /L-asparagine-binding protein	up
A0A3D9XPR0	ABC-type Fe3+/spermidine/putrescine transport system ATPase subunit	up
A0A3D9XQN3	Microcin C transport system permease protein	up
A0A3D9XQV5	Glycine betaine/proline transport system permease protein	up
A0A3D9XR03	D-methionine transport system ATP-binding protein	up
A0A3D9XRR7	Amino acid/amide ABC transporter substrate-binding protein (HAAT family)	up
A0A3D9XSJ8	Phospholipid/cholesterol/gamma-HCH transport system permease protein	up
A0A3D9XSK7	Carbohydrate ABC transporter ATP-binding protein (CUT1 family)	up
A0A3D9XT64	Phosphate ABC transporter substrate-binding protein (PhoT family)	up
A0A3D9XTR0	ABC-type Zn uptake system ZnuABC Zn-binding protein ZnuA	up
A0A3D9XUZ6	Carbohydrate ABC transporter membrane protein 2 (CUT1 family)	up
A0A3D9XV48	Carbohydrate ABC transporter ATP-binding protein (CUT1 family)	up
A0A3D9XXA7	Sulfate transport system substrate-binding protein	up
A0A3D9XZW0	Capsular polysaccharide transport system permease protein	up
A0A3D9Y037	Ribose/galactose/methyl galactoside import ATP-binding protein	up
A0A3E0BYI9	Glycine betaine/proline transport system substrate-binding protein	up
A0A3E0CDX2	Amino acid/amide ABC transporter ATP-binding protein 1 (HAAT family)	up
A0A3E0CEC7	Glycine betaine/proline transport system ATP-binding protein	up
A0A3E0CEC9	Sulfate transport system permease protein	up
A0A3M0MCV1	ABC transporter ATP-binding protein	up
A0A3N7GC24	Branched-chain amino acid ABC transporter substrate-binding protein	up
A0A3N7GKM6	ABC transporter ATP-binding protein	up
A0A3N7ICC5	ABC transporter substrate-binding protein	up
A0A3S4DVA3	Sulfate-binding protein	up
A0A418STD1	Amino acid ABC transporter permease	up
A0A533IB39	Sulfate ABC transporter ATP-binding protein	up
A0A562NNW8	Putative hydroxymethylpyrimidine transport system substrate-binding protein	up
A0A6G9W948	Amino acid ABC transporter substrate-binding protein	up
A0A6I2M0Q9	Extracellular solute-binding protein	up
A0A6L6HKA5	Sulfate ABC transporter substrate-binding protein	up
A0A6L6HV43	ABC transporter ATP-binding protein	up
A0A6L6IY70	Sulfate ABC transporter substrate-binding protein	up
A0A6L6IYR1	Extracellular solute-binding protein	up
A0A6L6JH10	Metal ABC transporter substrate-binding protein	up
A0A7X2NV53	ABC transporter substrate-binding protein	up
A0A844H3X3	ATP-binding cassette domain-containing protein	up
A0A844HQ21	Sulfate ABC transporter substrate-binding protein	up
A0A934VYE2	ABC transporter ATP-binding protein	up
A0AAE6NTH1	Sugar ABC transporter substrate-binding protein	up
A0AAE6NW79	Sugar ABC transporter ATP-binding protein	up
A0AAE6TSN3	Choline ABC transporter substrate-binding protein	up
A0AAQ0HE74	Capsular polysaccharide transport system permease protein (Fragment)	up
A0AAQ0HEP4	Sulfonate transport system ATP-binding protein	up
A0AAQ0HFI1	Amino acid/amide ABC transporter ATP-binding protein 2 (HAAT family)	up
A0AAQ0HFM6	Amino acid/amide ABC transporter substrate-binding protein (HAAT family)	up
A0AAQ0HG81	Monosaccharide ABC transporter substrate-binding protein (CUT2 family)	up
A0AAQ0HGB4	ABC-type Mn2+/Zn2+ transport system ATPase subunit	up
A0AAQ0HKP0	Amino acid/amide ABC transporter substrate-binding protein (HAAT family)	up
A0AAQ0HKR3	Lipoprotein-releasing system ATP-binding protein	up
A0AAQ0HKU3	Glycine betaine/proline transport system substrate-binding protein	up
A0AAQ0HMB4	D-methionine transport system substrate-binding protein	up
A0AAQ0HMG1	Molybdate transport system substrate-binding protein	up
A0AAQ0KKS2	Carbohydrate ABC transporter ATP-binding protein (CUT1 family)	up
A0AAQ0KL65	Capsular polysaccharide transport system permease protein (Fragment)	up
A0AAQ0KN92	Microcin C transport system substrate-binding protein	up
A0AAQ0KNN4	Osmoprotectant transport system substrate-binding protein	up
A1B677	Macrolide export ATP-binding/permease protein MacB 1/2	up
A1B9Q7	sn-glycerol-3-phosphate import ATP-binding protein UgpC	up
Bacterial secretion system
A0A099F7Q1	Signal recognition particle protein	up
A0A099F9I8	Sec translocon accessory complex subunit YajC	up
A0A099FJD6	Signal recognition particle protein	up
A0A0V0PUM4	Sec-independent protein translocase protein TatB	up
A0A0V0PX08	Protein-export membrane protein SecF	up
A0A0V0Q032	Protein-export protein SecB	up
A0A0V0Q780	Transporter	up
A0A1G6W3M3	Protein translocase subunit SecY	up
A0A1I3E5V0	Protein translocase subunit SecA	up
A0A1I5GT22	Protein-export protein SecB	up
A0A369U425	Membrane protein insertase YidC	up
A0A3D9XAX5	Outer membrane protein	up
A0A3D9XEQ8	Protein translocase subunit SecD	up
A0A3D9XL20	Sec-independent protein translocase protein TatC	up
A0A4U0QWI2	Protein translocase subunit SecA	up
A0AAQ0HP03	Protein translocase subunit SecA	up
A1B0E4	Membrane protein insertase YidC	up
P72179	Protein translocase subunit SecY (Fragment)	up
Phphotransferase system (PTS)
A0A099FHE8	PTS system manne-specific IIA component	up
A0A099FMT4	phphoenolpyruvate--protein phphotransferase	up
A0A6L6J2T2	phphoenolpyruvate--protein phphotransferase	up
Signal transduction
Accession	Description	P2-200_vs_P2-0_Regulation
Two-component system
A0A099F019	Response regulator receiver domain-containing protein	up
A0A099F652	Cytochrome b	up
A0A099FB85	LuxR family transcriptional regulator	up
A0A099FC08	Two-component system response regulator RegA	up
A0A099FGN4	DNA-binding response OmpR family regulator	up
A0A099FIP8	Two-component system nitrogen regulation response regulator NtrX	up
A0A099FJT9	TctA family transporter	up
A0A099FKX5	LuxR family transcriptional regulator	up
A0A099FL29	Response regulator receiver domain-containing protein	up
A0A099FLR4	Tripartite-type tricarboxylate transporter receptor subunit TctC	up
A0A099FNT3	Tricarboxylic transport membrane protein	up
A0A099FQM0	histidine kinase	up
A0A099FR60	DNA-binding NtrC family response regulator	up
A0A0V0PSX9	TRAP transporter small permease protein	up
A0A0V0PTC5	histidine kinase	up
A0A0V0PTV8	Acetyl-CoA acetyltransferase	up
A0A0V0PUS6	Two-component system response regulator	up
A0A0V0PUV8	Acetyl-CoA acetyltransferase	up
A0A0V0PVF7	histidine kinase	up
A0A0V0Q058	histidine kinase	up
A0A0V0Q0Z9	Nitrogen regulatory protein P-II	up
A0A0V0Q396	ABC transporter substrate-binding protein	up
A0A0V0Q4A2	L-cystine transporter tcyP	up
A0A0V0Q780	Transporter	up
A0A1G6TLV6	Glutamine synthetase	up
A0A1G9IPS2	Two-component system, NtrC family, C4-dicarboxylate transport response regulator DctD	up
A0A1H6MFC7	Beta-ketoadipyl-CoA thiolase	up
A0A1I0EHT9	Acetyl-CoA acetyltransferase	up
A0A1I5I2R8	Glutamine synthetase	up
A0A1I5INZ2	C-type cytochrome	up
A0A1I5J5F2	Glutamine synthetase	up
A0A1M7HIW4	Beta-ketoadipyl-CoA thiolase	up
A0A1N6NRW1	Acetyl-CoA acetyltransferase	up
A0A1N6U066	Cytochrome bd-I ubiquinol oxidase subunit 2 apoprotein	up
A0A1N6WT57	histidine kinase	up
A0A1W6D1N7	Acetyl-CoA acetyltransferase	up
A0A1X7LF61	DNA-binding response regulator, OmpR family, contains REC and winged-helix (WHTH) domain	up
A0A369TUK1	Heme A synthase	up
A0A369TWT6	Probable periplasmic serine endoprotease DegP-like	up
A0A369U287	Bifunctional uridylyltransferase/uridylyl-removing enzyme	up
A0A369U430	histidine kinase	up
A0A369U682	Cytochrome c	up
A0A369U856	histidine kinase	up
A0A3D9XAX5	Outer membrane protein	up
A0A3D9XFD1	Acetyl-CoA C-acetyltransferase	up
A0A3D9XG57	Acetyl-CoA acetyltransferase	up
A0A3D9XGE2	Putative tricarboxylic transport membrane protein	up
A0A3D9XJW5	Ubiquinol-cytochrome c reductase iron-sulfur subunit	up
A0A3D9XK14	L-glutamine synthetase	up
A0A3D9XP79	DNA-binding transcriptional regulator NtrC	up
A0A3D9XQC8	histidine kinase	up
A0A3D9XRH8	Acetyl-CoA C-acetyltransferase	up
A0A3D9XT64	Phphate ABC transporter substrate-binding protein (PhoT family)	up
A0A3D9XZ40	PhoD-like phphatase	up
A0A3E0BIU8	Na+/H+-dicarboxylate symporter	up
A0A3S5D3Y7	Beta-ketothiolase BktB	up
A0A533I8Y1	Acetyl-CoA C-acetyltransferase	up
A0A553AY51	Cytochrome c1	up
A0A7H9BTI9	Acetyl-CoA C-acyltransferase	up
A0A7H9C050	histidine kinase	up
A0A7H9C0C9	Beta-ketoadipyl-CoA thiolase	up
A0A7W4CIP9	Glutamine synthetase	up
A0A844H6X2	Acetyl-CoA C-acyltransferase	up
A0A844HLY5	Acetyl-CoA C-acyltransferase	up
A0A934SEK9	3-oxoadipyl-CoA thiolase	up
A0AAQ0HE39	Glutamine synthetase	up
A0AAQ0HGK6	histidine kinase	up
A0AAQ0HHT6	Acetyl-CoA C-acetyltransferase	up
A0AAQ0HIL5	LuxR family two component transcriptional regulator	up
A0AAQ0HL27	Beta-ketoadipyl-CoA thiolase	up
A0AAQ0HL49	Beta-ketoadipyl-CoA thiolase	up
A0AAQ0KMX9	L-glutamine synthetase	up
P05418	Cytochrome b	up
P13627	Cytochrome c1	up
P54810	Acetyl-CoA acetyltransferase	up
Q00499	Cytochrome c-550	up
S5XV10	Glutamine synthetase	up
S5XWA9	DNA-binding transcriptional regulator NtrC	up
Enzyme
Accession	Description	P2-200_vs_P2-0_Regulation
Hydrolytic enzyme
A0AAQ0HKF0	Guanine deaminase	up
A0A0V0PXH5	Hydroxydechloroatrazine ethylaminohydrolase	up
A0AAQ0HEL0	D-aminoacyl-tRNA deacylase	up
A0A3D9XD34	Prolyl-tRNA editing enzyme YbaK/EbsC (Cys-tRNA(Pro) deacylase)	up
A0A3D9XUH2	Cell wall hydrolase	up
A0AAQ0HLJ7	Glutathione hydrolase proenzyme	up
A0AAQ0KMM1	Hydroxyacylglutathione hydrolase	up
A0A1H2YPE6	Phosphonoacetate hydrolase	up
A0A3D9XMQ2	3-hydroxyisobutyryl-CoA hydrolase	up
A0A3D9XQE7	5-hydroxyisourate hydrolase	up
A0A3D9XN85	Phospholipase/carboxylesterase	up
A0A2H5EX59	Formimidoylglutamate deiminase	up
A0A099FKU2	S-formylglutathione hydrolase	up
A0A3D9XG04	Putative N-formylglutamate amidohydrolase	up
A0A0V0PXH5	Hydroxydechloroatrazine ethylaminohydrolase	up
A0A3D9XEA8	Hippurate hydrolase	up
A0A3D9XHS9	Putative N-formylglutamate amidohydrolase	up
A0A3D9XRM3	Hippurate hydrolase	up
A0A099FB79	Imidazolonepropionase	up
A0A3D8PBV2	Imidazolonepropionase	up
A0A3D9XEZ9	Dihydroorotase	up
A0A3D9XPD7	Formiminoglutamase	up
A0A3D9XPW6	Dihydroorotase	up
A0A3D9XSZ5	Formiminoglutamate deiminase	up
A0A3D9XTU5	Adenine deaminase	up
A0A3N7GIS1	Formimidoylglutamate deiminase	up
A0AAQ0HIQ9	Imidazolonepropionase	up
A0AAQ0HLZ5	N-acetylglucosamine 6-phosphate deacetylase	up
A1AZX8	Imidazolonepropionase	up
A0A099FN37	6-phosphogluconolactonase =Paracoccus versutus OX=34007 GN=pgl PE=3 SV=1	up
Decarboxylase
A0A3D9XDA7	Diaminopimelate decarboxylase	up
A0A3D9XQ30	Diaminopimelate decarboxylase	up
RNA polymerase sigma factor
A0A099FIP8	Two-component system nitrogen regulation response regulator NtrX	up
A0A099FKH7	RNA polymerase sigma factor RpoD	up
A0A099FNC8	RNA polymerase sigma factor RpoH	up
A0A099FR60	DNA-binding NtrC family response regulator	up
A0A0V0Q0F5	RNA polymerase sigma factor	up
A0A1G9IPS2	Two-component system, NtrC family, C4-dicarboxylate transport response regulator DctD	up
A0A3D9XLS1	CheY-like chemotaxis protein	up
A0A3D9XP79	DNA-binding transcriptional regulator NtrC	up
S5XWA9	DNA-binding transcriptional regulator NtrC	up
Oxidase
A0A0V0PYB4	Dihydrolipoyl dehydrogenase	up
A0A1N6U2M6	Dihydrolipoyl dehydrogenase	up
A0A3D9XKJ3	Dihydrolipoyl dehydrogenase	up
A0A7H9BZY7	Dihydrolipoyl dehydrogenase	up
A0A844H8P8	Dihydrolipoyl dehydrogenase	up
A0AAQ0HHM8	Dihydrolipoyl dehydrogenase	up
A0AAQ0HMB6	Dihydrolipoyl dehydrogenase	up
Q841J9	Dihydrolipoyl dehydrogenase	up
A0A099F9C2	aldehyde dehydrogenase (NAD(+))	up
A0A3D9XB69	aldehyde dehydrogenase (NAD(+))	up
A0A562NME7	aldehyde dehydrogenase (NAD(+))	up
A0AAQ0HGF5	Aldehyde dehydrogenase (NAD+)	up
A0AAQ0HCL1	L-iditol 2-dehydrogenase	up
A0A4Q9FZD3	Pyridine nucleotide-disulfide oxidoreductase	up
A0AAQ0KK85	3-hydroxyacyl-CoA dehydrogenase	up
A0AAQ0KKU7	3-hydroxyisobutyrate dehydrogenase/2-hydroxy-3-oxopropionate reductase	up
A0A3D9XM25	D-amino acid dehydrogenase	up
A0A7H9BWD9	D-amino acid dehydrogenase	up
A1B072	D-amino acid dehydrogenase	up
A0A3D9XHW6	2,4-dienoyl-CoA reductase-like NADH-dependent reductase (Old Yellow Enzyme family)	up
Peroxidase
A0A1N6WL40	Catalase	up
A0A3D9XAH5	Catalase-peroxidase	up
A0A3D9XRH0	Catalase	up
A0A7H9C066	Catalase	up
A0A099FLG6	AhpD family alkylhydroperoxidase	up
A0A3D9XJV7	Cytochrome c peroxidase	up
A0A3S4CGV3	Cytochrome c551 peroxidase	up
A0A7H9BU01	Phosphatase PAP2 family protein	up
A0AAQ0KJF3	Peroxidase-related enzyme	up
Xenobiotics biodegradation and metabolism
Accession	Description	P2-200_vs_P2-0_Regulation
Benzoate degradation
A0A099F0K4	3-hydroxyacyl-CoA dehydrogenase	up
A0A099F4F7	2Fe-2S ferredoxin	up
A0A0D6TEU5	glutaryl-CoA dehydrogenase (ETF)	up
A0A0V0PTV8	Acetyl-CoA acetyltransferase	up
A0A0V0PUN5	Thioesterase	up
A0A0V0PUV8	Acetyl-CoA acetyltransferase	up
A0A0V0Q505	Carboxymuconolactone decarboxylase-like domain-containing protein	up
A0A1G6TYP0	Protocatechuate 3,4-dioxygenase alpha subunit	up
A0A1H6MFC7	Beta-ketoadipyl-CoA thiolase	up
A0A1H8F1C0	Protocatechuate 3,4-dioxygenase, beta subunit	up
A0A1I0EHT9	Acetyl-CoA acetyltransferase	up
A0A1M7HIW4	Beta-ketoadipyl-CoA thiolase	up
A0A1M7JIF9	Protocatechuate 3,4-dioxygenase, beta subunit	up
A0A1N6NRW1	Acetyl-CoA acetyltransferase	up
A0A1N6PM99	3-hydroxyacyl-CoA dehydrogenase	up
A0A1W6D1N7	Acetyl-CoA acetyltransferase	up
A0A3D9XFD1	Acetyl-CoA C-acetyltransferase	up
A0A3D9XG57	Acetyl-CoA acetyltransferase	up
A0A3D9XMI9	3-hydroxyacyl-CoA dehydrogenase	up
A0A3D9XNY6	3-phenylpropionate/trans-cinnamate dioxygenase ferredoxin reductase subunit	up
A0A3D9XRH8	Acetyl-CoA C-acetyltransferase	up
A0A3S5D3Y7	Beta-ketothiolase BktB	up
A0A4Q9FZD3	Pyridine nucleotide-disulfide oxidoreductase	up
A0A533I8Y1	Acetyl-CoA C-acetyltransferase	up
A0A7H9BNF0	Enoyl-CoA hydratase/isomerase family protein	up
A0A7H9BTI9	Acetyl-CoA C-acyltransferase	up
A0A7H9C0C9	Beta-ketoadipyl-CoA thiolase	up
A0A844H6X2	Acetyl-CoA C-acyltransferase	up
A0A844HLY5	Acetyl-CoA C-acyltransferase	up
A0A934SEK9	3-oxoadipyl-CoA thiolase	up
A0AAQ0HDV0	3-carboxy-cis,cis-muconate cycloisomerase	up
A0AAQ0HG63	3-hydroxyacyl-CoA dehydrogenase	up
A0AAQ0HHT6	Acetyl-CoA C-acetyltransferase	up
A0AAQ0HJS6	glutaryl-CoA dehydrogenase (ETF)	up
A0AAQ0HL27	Beta-ketoadipyl-CoA thiolase	up
A0AAQ0HL49	Beta-ketoadipyl-CoA thiolase	up
A0AAQ0KJG9	Protocatechuate 3,4-dioxygenase beta subunit	up
A0AAQ0KK85	3-hydroxyacyl-CoA dehydrogenase	up
A1B7S0	Protocatechuate 3,4-dioxygenase, alpha subunit	up
P29912	Uncharacterized 15.0 kDa protein in nqo9-nqo10 intergenic region	up
P54810	Acetyl-CoA acetyltransferase	up
Chloroalkane and chloroalkene degradation
A0A099F9C2	aldehyde dehydrogenase (NAD(+))	up
A0A099FGK1	alcohol dehydrogenase	up
A0A0V0Q3E2	Haloacid dehalogenase	up
A0A1I2YHC1	Aldehyde dehydrogenase (NAD+)	up
A0A1N6WVZ2	S-(hydroxymethyl)glutathione dehydrogenase	up
A0A3D9XB69	aldehyde dehydrogenase (NAD(+))	up
A0A418ZX40	S-(hydroxymethyl)glutathione dehydrogenase	up
A0A562NME7	aldehyde dehydrogenase (NAD(+))	up
A0AAQ0HCL1	L-iditol 2-dehydrogenase	up
A0AAQ0HGF5	Aldehyde dehydrogenase (NAD+)	up
A0AAQ0HKV0	Aldehyde dehydrogenase (NAD+)	up
P45382	S-(hydroxymethyl)glutathione dehydrogenase	up
Naphthalene degradation
A0A099FGK1	alcohol dehydrogenase	up
A0A1N6WVZ2	S-(hydroxymethyl)glutathione dehydrogenase	up
A0A418ZX40	S-(hydroxymethyl)glutathione dehydrogenase	up
A0AAQ0HCL1	L-iditol 2-dehydrogenase	up
P45382	S-(hydroxymethyl)glutathione dehydrogenase	up
Polycyclic aromatic hydrocarbon degradation
A0A1G6TYP0	Protocatechuate 3,4-dioxygenase alpha subunit	up
A0A1H8F1C0	Protocatechuate 3,4-dioxygenase, beta subunit	up
A0A1M7JIF9	Protocatechuate 3,4-dioxygenase, beta subunit	up
A0AAQ0KJG9	Protocatechuate 3,4-dioxygenase beta subunit	up
A1B7S0	Protocatechuate 3,4-dioxygenase, alpha subunit	up
Caprolactam degradation
A0A1N6PM99	3-hydroxyacyl-CoA dehydrogenase	up
A0A3D9XMI9	3-hydroxyacyl-CoA dehydrogenase	up
A0A7H9BNF0	Enoyl-CoA hydratase/isomerase family protein	up
Aminobenzoate degradation
A0A3D9XHW6	2,4-dienoyl-CoA reductase-like NADH-dependent reductase (Old Yellow Enzyme family)	up
A0AAQ0KMZ4	Anthraniloyl-CoA monooxygenase	up
Styrene degradation
A0A1I3DT06	Homogentisate 1,2-dioxygenase	up
A0A3D9XQ27	Homogentisate 1,2-dioxygenase	up
Chlorocyclohexane and chlorobenzene degradation
A0A0V0Q3E2	Haloacid dehalogenase	up
